# Supplementary material for: Changing genetic profiles of Plasmodium falciparum piperaquine resistance in Southeast Asia over 25 years
Source: Antimicrob Agents Chemother. 2026 Feb 17;70(4):e01117-25. doi: 10.1128/aac.01117-25 (PMC13041312; doi:10.1128/aac.01117-25)
Supplement: File S3 — PfCRT haplotypes at positions 72, 73, 74, 75, and 76 and PfCRT mutations at positions 93, 97, 145, 218, 343, and 353. [file aac.01117-25-s0003.xlsx]

## Sheet: data
Supplementary File 3. PfCRT haplotypes at positions 72, 73, 74, 75, and 76, and PfCRT mutations at positions 93, 97, 145, 218, 343, and 353.
No.	Study site	Country	Year	PfCRT Haplotype positions 72-73-74-75-76	PfCRT mutation position 93,97,145,218,343,353
1	Battambang	Cambodia	2015	CVIET	No mutation
2	Battambang	Cambodia	2015	CVIET	G353V
3	Battambang	Cambodia	2015	CVIET	G353V
4	Battambang	Cambodia	2015	CVIET	G353V
5	Battambang	Cambodia	2015	CVIET	No mutation
6	Battambang	Cambodia	2015	CVIET	No mutation
7	Battambang	Cambodia	2015	CVIET	No mutation
8	Battambang	Cambodia	2016	CVIET	G353V
9	Battambang	Cambodia	2016	CVIET	G353V
10	Battambang	Cambodia	2016	CVIET	G353V
11	Battambang	Cambodia	2016	CVIET	G353V
12	Battambang	Cambodia	2016	CVIET	G353V
13	Battambang	Cambodia	2016	CVIET	G353V
14	Battambang	Cambodia	2016	CVIET	G353V
15	Battambang	Cambodia	2016	CVIET	G353V
16	Battambang	Cambodia	2016	CVIET	G353V
17	Battambang	Cambodia	2016	CVIET	No mutation
18	Battambang	Cambodia	2016	CVIET	G353V
19	Pailin	Cambodia	2007	CVIET	No mutation
20	Pailin	Cambodia	2007	CVIET	No mutation
21	Pailin	Cambodia	2007	CVIET	No mutation
22	Pailin	Cambodia	2007	CVIET	No mutation
23	Pailin	Cambodia	2007	CVIET	No mutation
24	Pailin	Cambodia	2007	CVIET	No mutation
25	Pailin	Cambodia	2008	CVIET	No mutation
26	Pailin	Cambodia	2008	CVIET	No mutation
27	Pailin	Cambodia	2008	CVIE/DT	No mutation
28	Pailin	Cambodia	2008	CVIET	No mutation
29	Pailin	Cambodia	2008	CVIET	No mutation
30	Pailin	Cambodia	2008	CVIET	No mutation
31	Pailin	Cambodia	2008	CVIET	No mutation
32	Pailin	Cambodia	2008	CVIET	No mutation
33	Pailin	Cambodia	2008	CVIET	No mutation
34	Pailin	Cambodia	2008	CVIET	No mutation
35	Pailin	Cambodia	2008	CVIET	No mutation
36	Pailin	Cambodia	2008	CVIET	No mutation
37	Pailin	Cambodia	2008	CVIET	No mutation
38	Pailin	Cambodia	2008	CVIET	No mutation
39	Pailin	Cambodia	2008	CVIET	No mutation
40	Pailin	Cambodia	2008	CVIET	No mutation
41	Pailin	Cambodia	2008	CVIET	No mutation
42	Pailin	Cambodia	2008	CVIET	No mutation
43	Pailin	Cambodia	2008	CVIET	No mutation
44	Pailin	Cambodia	2008	CVIET	No mutation
45	Pailin	Cambodia	2008	CVIET	No mutation
46	Pailin	Cambodia	2008	CVIET	No mutation
47	Pailin	Cambodia	2008	CVIET	No mutation
48	Pailin	Cambodia	2008	CVIET	No mutation
49	Pailin	Cambodia	2011	CVIET	I218F
50	Pailin	Cambodia	2011	CVIET	No mutation
51	Pailin	Cambodia	2011	CVIET	G353V
52	Pailin	Cambodia	2011	CVIET	No mutation
53	Pailin	Cambodia	2011	CVIET	M343L
54	Pailin	Cambodia	2011	CVIET	No mutation
55	Pailin	Cambodia	2011	CVIET	No mutation
56	Pailin	Cambodia	2011	CVIET	No mutation
57	Pailin	Cambodia	2012	CVIET	No mutation
58	Pailin	Cambodia	2012	CVIET	No mutation
59	Pailin	Cambodia	2012	CVIET	H97Y
60	Pailin	Cambodia	2012	CVIET	No mutation
61	Pailin	Cambodia	2012	CVIET	No mutation
62	Pailin	Cambodia	2015	CVIET	G353V
63	Pailin	Cambodia	2015	CVIET	No mutation
64	Pailin	Cambodia	2015	CVIET	I218F
65	Pailin	Cambodia	2015	CVIET	H97Y
66	Pailin	Cambodia	2015	CVIET	G353V
67	Pailin	Cambodia	2015	CVIET	H97Y
68	Pailin	Cambodia	2015	CVIET	No mutation
69	Pailin	Cambodia	2015	CVIET	T93S
70	Pailin	Cambodia	2015	CVIET	No mutation
71	Pailin	Cambodia	2015	CVIET	No mutation
72	Pailin	Cambodia	2015	CVIET	M343I
73	Pailin	Cambodia	2016	CVIET	I218F
74	Pailin	Cambodia	2016	CVIET	No mutation
75	Pailin	Cambodia	2016	CVIET	No mutation
76	Pailin	Cambodia	2016	CVIET	No mutation
77	Pailin	Cambodia	2016	CVIET	No mutation
78	Pailin	Cambodia	2016	CVIET	G353V
79	Pailin	Cambodia	2016	CVIET	M343I
80	Pailin	Cambodia	2016	CVIET	No mutation
81	Pailin	Cambodia	2016	CVIET	No mutation
82	Pailin	Cambodia	2016	CVIET	No mutation
83	Pailin	Cambodia	2016	CVIET	No mutation
84	Pailin	Cambodia	2016	CVIET	T93S
85	Pailin	Cambodia	2016	CVMNK	No mutation
86	Pailin	Cambodia	2016	CVIET	No mutation
87	Pailin	Cambodia	2016	CVIET	No mutation
88	Pailin	Cambodia	2017	CVIET	H97Y
89	Pailin	Cambodia	2017	CVIET	T93S
90	Pailin	Cambodia	2017	CVIET	G353V
91	Pailin	Cambodia	2017	CVIET	T93S
92	Pursat	Cambodia	2016	CVIET	I218F
93	Pursat	Cambodia	2016	CVIET	H97Y
94	Pursat	Cambodia	2016	CVIET	H97Y
95	Pursat	Cambodia	2016	CVIET	M343I
96	Pursat	Cambodia	2016	CVIET	No mutation
97	Pursat	Cambodia	2016	CVIET	G353V
98	Pursat	Cambodia	2016	CVIET	M343I
99	Pursat	Cambodia	2016	CVIET	No mutation
100	Pursat	Cambodia	2016	CVIET	No mutation
101	Pursat	Cambodia	2016	CVIET	No mutation
102	Pursat	Cambodia	2016	CVIET	H97Y
103	Pursat	Cambodia	2016	CVIET	G353V
104	Pursat	Cambodia	2016	CVIET	G353V
105	Pursat	Cambodia	2016	CVIET	H97Y
106	Pursat	Cambodia	2016	CVIET	H97Y
107	Pursat	Cambodia	2016	CVIET	H97Y
108	Pursat	Cambodia	2016	CVIET	H97Y
109	Pursat	Cambodia	2017	CVIET	H97Y
110	Pursat	Cambodia	2017	CVIET	H97Y
111	Pursat	Cambodia	2017	CVIET	H97Y
112	Pursat	Cambodia	2017	CVIET	H97Y
113	Pursat	Cambodia	2017	CVIET	H97Y
114	Pursat	Cambodia	2017	CVIET	G353V
115	Pursat	Cambodia	2017	CVIET	H97Y
116	Pursat	Cambodia	2017	CVIET	H97Y
117	Pursat	Cambodia	2017	CVIET	H97Y
118	Pursat	Cambodia	2017	CVIET	H97Y
119	Pursat	Cambodia	2017	CVIET	H97Y
120	Pursat	Cambodia	2017	CVIET	G353V
121	Pursat	Cambodia	2017	CVIET	H97Y
122	Pursat	Cambodia	2019	CVIET	No mutation
123	Pursat	Cambodia	2019	CVIET	No mutation
124	Pursat	Cambodia	2019	CVIET	No mutation
125	Pursat	Cambodia	2019	CVIET	No mutation
126	Pursat	Cambodia	2019	CVIET	I218F
127	Pursat	Cambodia	2019	CVIET	I218F
128	Pursat	Cambodia	2019	CVIET	H97Y
129	Pursat	Cambodia	2019	CVIET	H97Y
130	Pursat	Cambodia	2019	CVIET	No mutation
131	Pursat	Cambodia	2019	CVIET	H97Y
132	Pursat	Cambodia	2019	CVIET	H97Y
133	Pursat	Cambodia	2019	CVIET	H97L
134	Pursat	Cambodia	2019	CVIET	H97Y
135	Pursat	Cambodia	2019	CVIET	H97Y
136	Pursat	Cambodia	2019	CVIET	H97Y
137	Pursat	Cambodia	2019	CVIET	H97Y
138	Pursat	Cambodia	2019	CVIET	H97Y
139	Pursat	Cambodia	2019	CVIET	H97Y
140	Pursat	Cambodia	2019	CVIET	H97Y
141	Pursat	Cambodia	2019	CVIET	H97Y
142	Pursat	Cambodia	2019	CVIET	H97Y
143	Pursat	Cambodia	2019	CVIET	H97Y
144	Pursat	Cambodia	2019	CVIET	H97Y
145	Pursat	Cambodia	2019	CVIET	H97Y
146	Pursat	Cambodia	2019	CVIET	H97Y
147	Pursat	Cambodia	2019	CVIET	H97Y
148	Pursat	Cambodia	2019	CVIET	H97Y
149	Pursat	Cambodia	2019	CVIET	No mutation
150	Pursat	Cambodia	2019	CVIET	H97L
151	Pursat	Cambodia	2019	CVIET	H97Y
152	Pursat	Cambodia	2019	CVIET	H97Y
153	Pursat	Cambodia	2019	CVIET	H97Y
154	Pursat	Cambodia	2019	CVIET	H97Y
155	Pursat	Cambodia	2019	CVIET	H97Y
156	Pursat	Cambodia	2019	CVIET	No mutation
157	Pursat	Cambodia	2019	CVIET	No mutation
158	Pursat	Cambodia	2019	CVIET	No mutation
159	Pursat	Cambodia	2019	CVIET	H97L
160	Pursat	Cambodia	2019	CVIET	H97L
161	Pursat	Cambodia	2019	CVIET	H97L
162	Pursat	Cambodia	2019	CVIET	H97Y
163	Pursat	Cambodia	2019	CVIET	No mutation
164	Pursat	Cambodia	2019	CVIET	H97Y
165	Pursat	Cambodia	2019	CVIET	H97Y
166	Pursat	Cambodia	2019	CVIET	No mutation
167	Pursat	Cambodia	2019	CVIET	H97Y
168	Pursat	Cambodia	2019	CVIET	G353V
169	Pursat	Cambodia	2019	CVIET	No mutation
170	Pursat	Cambodia	2019	CVIET	I218F
171	Pursat	Cambodia	2019	CVIET	H97Y
172	Pursat	Cambodia	2019	CVIET	No mutation
173	Pursat	Cambodia	2019	CVIET	H97L
174	Pursat	Cambodia	2019	CVIET	No mutation
175	Pursat	Cambodia	2019	CVIET	H97Y
176	Pursat	Cambodia	2019	CVIET	No mutation
177	Pursat	Cambodia	2019	CVIET	H97L
178	Pursat	Cambodia	2019	CVIET	H97L
179	Pursat	Cambodia	2019	CVIET	G353V
180	Pursat	Cambodia	2019	CVIET	H97Y
181	Pursat	Cambodia	2019	CVIET	H97L
182	Pursat	Cambodia	2019	CVIET	H97L
183	Pursat	Cambodia	2019	CVIET	No mutation
184	Pursat	Cambodia	2019	CVIET	No mutation
185	Pursat	Cambodia	2019	CVIET	No mutation
186	Pursat	Cambodia	2019	CVIET	No mutation
187	Pursat	Cambodia	2019	CVIET	No mutation
188	Pursat	Cambodia	2019	CVIET	No mutation
189	Pursat	Cambodia	2019	CVIET	H97L
190	Pursat	Cambodia	2019	CVIET	H97L
191	Pursat	Cambodia	2019	CVIET	H97L
192	Pursat	Cambodia	2019	CVIET	H97Y
193	Pursat	Cambodia	2019	CVIET	H97L
194	Pursat	Cambodia	2020	CVIET	G353V
195	Pursat	Cambodia	2020	CVIET	H97Y
196	Rattanakiri	Cambodia	2016	CVIET	No mutation
197	Rattanakiri	Cambodia	2016	CVIET	No mutation
198	Rattanakiri	Cambodia	2016	CVIET	No mutation
199	Rattanakiri	Cambodia	2016	CVIET	No mutation
200	Rattanakiri	Cambodia	2016	CVIET	No mutation
201	Rattanakiri	Cambodia	2016	CVIET	No mutation
202	Rattanakiri	Cambodia	2016	CVIET	No mutation
203	Rattanakiri	Cambodia	2016	CVIET	No mutation
204	Rattanakiri	Cambodia	2016	CVIET	No mutation
205	Rattanakiri	Cambodia	2016	CVIET	F145I
206	Rattanakiri	Cambodia	2016	CVIET	F145I
207	Rattanakiri	Cambodia	2016	CVIET	F145I
208	Rattanakiri	Cambodia	2017	CVIET	I218F
209	Rattanakiri	Cambodia	2017	CVIET	I218F
210	Rattanakiri	Cambodia	2017	CVIET	No mutation
211	Rattanakiri	Cambodia	2017	CVIET	T93S
212	Rattanakiri	Cambodia	2017	CVIET	T93S
213	Rattanakiri	Cambodia	2017	CVIET	T93S
214	Rattanakiri	Cambodia	2017	CVIET	I218F
215	Rattanakiri	Cambodia	2017	CVIET	No mutation
216	Rattanakiri	Cambodia	2018	CVIET	H97Y
217	Rattanakiri	Cambodia	2018	CVIET	H97Y
218	Rattanakiri	Cambodia	2018	CVIET	No mutation
219	Rattanakiri	Cambodia	2018	CVIET	T93S
220	Rattanakiri	Cambodia	2018	CVIET	No mutation
221	Rattanakiri	Cambodia	2018	CVIET	No mutation
222	Stung Treng	Cambodia	2018	CVIDT	No mutation
223	Stung Treng	Cambodia	2018	CVIET	No mutation
224	Stung Treng	Cambodia	2018	CVIET	T93S
225	Stung Treng	Cambodia	2018	CVIDT	No mutation
226	Stung Treng	Cambodia	2018	CVIET	No mutation
227	Stung Treng	Cambodia	2018	CVIET	No mutation
228	Stung Treng	Cambodia	2018	CVIET	No mutation
229	Stung Treng	Cambodia	2018	CVIET	I218F
230	Stung Treng	Cambodia	2018	CVIET	I218F
231	Stung Treng	Cambodia	2018	CVIET	I218F
232	Stung Treng	Cambodia	2018	CVIET	I218F
233	Stung Treng	Cambodia	2018	CVIET	I218F
234	Stung Treng	Cambodia	2018	CVIET	T93S
235	Stung Treng	Cambodia	2018	CVIET	No mutation
236	Stung Treng	Cambodia	2018	CVIET	T93S
237	Stung Treng	Cambodia	2018	CVIET	No mutation
238	Stung Treng	Cambodia	2018	CVIET	T93S
239	Stung Treng	Cambodia	2018	CVIET	No mutation
240	Stung Treng	Cambodia	2018	CVIET	No mutation
241	Stung Treng	Cambodia	2018	CVIET	No mutation
242	Stung Treng	Cambodia	2018	CVIET	No mutation
243	Stung Treng	Cambodia	2018	CVIET	No mutation
244	Stung Treng	Cambodia	2018	CVIET	No mutation
245	Stung Treng	Cambodia	2018	CVIET	No mutation
246	Stung Treng	Cambodia	2018	CVIET	No mutation
247	Stung Treng	Cambodia	2018	CVIET	No mutation
248	Stung Treng	Cambodia	2018	CVIET	H97Y
249	Stung Treng	Cambodia	2018	CVIET	No mutation
250	Stung Treng	Cambodia	2018	CVIET	No mutation
251	Stung Treng	Cambodia	2018	CVIET	No mutation
252	Stung Treng	Cambodia	2018	CVIET	No mutation
253	Stung Treng	Cambodia	2018	CVIET	F145I
254	Stung Treng	Cambodia	2018	CVIET	F145I
255	Stung Treng	Cambodia	2018	CVIET	F145I
256	Stung Treng	Cambodia	2018	CVIET	No mutation
257	Stung Treng	Cambodia	2018	CVIET	I218F
258	Stung Treng	Cambodia	2018	CVIDT	No mutation
259	Stung Treng	Cambodia	2018	CVIDT	No mutation
260	Stung Treng	Cambodia	2018	CVIE/DT	No mutation
261	Stung Treng	Cambodia	2018	CVIET	No mutation
262	Stung Treng	Cambodia	2018	CVIDT	No mutation
263	Stung Treng	Cambodia	2018	CVIDT	No mutation
264	Stung Treng	Cambodia	2018	CVIDT	No mutation
265	Stung Treng	Cambodia	2018	CVIET	No mutation
266	Stung Treng	Cambodia	2018	CVIET	No mutation
267	Stung Treng	Cambodia	2018	CVIET	No mutation
268	Stung Treng	Cambodia	2018	CVIDT	No mutation
269	Stung Treng	Cambodia	2018	CVIET	No mutation
270	Stung Treng	Cambodia	2018	CVIET	No mutation
271	Stung Treng	Cambodia	2018	CVIET	No mutation
272	Stung Treng	Cambodia	2018	CVIDT	No mutation
273	Stung Treng	Cambodia	2018	CVIDT	No mutation
274	Stung Treng	Cambodia	2018	CVIET	No mutation
275	Stung Treng	Cambodia	2018	CVIET	No mutation
276	Stung Treng	Cambodia	2018	CVIET	No mutation
277	Stung Treng	Cambodia	2018	CVIET	No mutation
278	Stung Treng	Cambodia	2018	CVIET	T93S
279	Stung Treng	Cambodia	2018	CVIET	No mutation
280	Stung Treng	Cambodia	2018	CVIET	T93S
281	Stung Treng	Cambodia	2018	CVIET	M343I
282	Stung Treng	Cambodia	2018	CVIET	T93S
283	Stung Treng	Cambodia	2018	CVIET	No mutation
284	Stung Treng	Cambodia	2018	CVIET	T93S
285	Stung Treng	Cambodia	2018	CVIET	T93S
286	Stung Treng	Cambodia	2018	CVIET	T93S
287	Stung Treng	Cambodia	2018	CVIET	T93S
288	Stung Treng	Cambodia	2018	CVIET	T93S
289	Stung Treng	Cambodia	2018	CVIET	No mutation
290	Stung Treng	Cambodia	2018	CVIET	No mutation
291	Stung Treng	Cambodia	2018	CVIDT	No mutation
292	Stung Treng	Cambodia	2018	CVIDT	No mutation
293	Stung Treng	Cambodia	2018	CVIDT	No mutation
294	Stung Treng	Cambodia	2018	CVIDT	No mutation
295	Stung Treng	Cambodia	2018	CVIDT	No mutation
296	Stung Treng	Cambodia	2018	CVIDT	No mutation
297	Stung Treng	Cambodia	2018	CVIET	No mutation
298	Stung Treng	Cambodia	2018	CVIDT	No mutation
299	Stung Treng	Cambodia	2018	CVIDT	No mutation
300	Stung Treng	Cambodia	2018	CVIET	No mutation
301	Stung Treng	Cambodia	2018	CVIDT	No mutation
302	Stung Treng	Cambodia	2018	CVIET	No mutation
303	Stung Treng	Cambodia	2018	CVIE/DT	No mutation
304	Stung Treng	Cambodia	2018	CVIET	No mutation
305	Stung Treng	Cambodia	2018	CVIE/DT	No mutation
306	Stung Treng	Cambodia	2018	CVIET	No mutation
307	Stung Treng	Cambodia	2018	CVIET	No mutation
308	Stung Treng	Cambodia	2018	CVIET	No mutation
309	Stung Treng	Cambodia	2018	CVIET	No mutation
310	Stung Treng	Cambodia	2018	CVIET	No mutation
311	Stung Treng	Cambodia	2018	CVIET	No mutation
312	Stung Treng	Cambodia	2018	CVIET	No mutation
313	Stung Treng	Cambodia	2018	CVIE/DT	No mutation
314	Stung Treng	Cambodia	2018	CVIET	T93S
315	Stung Treng	Cambodia	2018	CVIET	No mutation
316	Stung Treng	Cambodia	2018	CVIET	F145I
317	Stung Treng	Cambodia	2019	CVIDT	No mutation
318	Stung Treng	Cambodia	2019	CVIDT	No mutation
319	Stung Treng	Cambodia	2019	CVIDT	No mutation
320	Stung Treng	Cambodia	2019	CVIDT	No mutation
321	Stung Treng	Cambodia	2019	CVIDT	No mutation
322	Stung Treng	Cambodia	2019	CVIDT	No mutation
323	Stung Treng	Cambodia	2019	CVIDT	No mutation
324	Stung Treng	Cambodia	2019	CVIET	No mutation
325	Stung Treng	Cambodia	2019	CVIET	I218F
326	Stung Treng	Cambodia	2019	CVIET	I218F
327	Stung Treng	Cambodia	2019	CVIET	I218F
328	Stung Treng	Cambodia	2019	CVIET	T93S
329	Stung Treng	Cambodia	2019	CVIET	T93S
330	Stung Treng	Cambodia	2019	CVIET	T93S
331	Stung Treng	Cambodia	2019	CVIET	T93S
332	Stung Treng	Cambodia	2019	CVIET	No mutation
333	Stung Treng	Cambodia	2019	CVIET	No mutation
334	Stung Treng	Cambodia	2019	CVIET	T93S
335	Stung Treng	Cambodia	2019	CVIET	H97Y
336	Stung Treng	Cambodia	2019	CVIET	No mutation
337	Stung Treng	Cambodia	2019	CVIET	F145I
338	Stung Treng	Cambodia	2019	CVIET	F145I
339	Stung Treng	Cambodia	2019	CVIET	I218F
340	Stung Treng	Cambodia	2019	CVIET	I218F
341	Stung Treng	Cambodia	2019	CVIET	No mutation
342	Stung Treng	Cambodia	2019	CVIET	No mutation
343	Stung Treng	Cambodia	2019	CVIET	No mutation
344	Stung Treng	Cambodia	2019	CVIET	No mutation
345	Stung Treng	Cambodia	2019	CVIDT	No mutation
346	Stung Treng	Cambodia	2019	CVIDT	No mutation
347	Stung Treng	Cambodia	2019	CVIDT	No mutation
348	Stung Treng	Cambodia	2019	CVIDT	No mutation
349	Stung Treng	Cambodia	2019	CVIET	No mutation
350	Stung Treng	Cambodia	2019	CVIDT	No mutation
351	Stung Treng	Cambodia	2019	CVIET	No mutation
352	Stung Treng	Cambodia	2019	CVIET	No mutation
353	Stung Treng	Cambodia	2019	CVIET	No mutation
354	Stung Treng	Cambodia	2019	CVIDT	No mutation
355	Stung Treng	Cambodia	2019	CVIET	No mutation
356	Stung Treng	Cambodia	2019	CVIDT	No mutation
357	Stung Treng	Cambodia	2019	CVIET	No mutation
358	Stung Treng	Cambodia	2019	CVIET	No mutation
359	Stung Treng	Cambodia	2019	CVIDT	No mutation
360	Stung Treng	Cambodia	2019	CVIET	No mutation
361	Stung Treng	Cambodia	2019	CVIET	No mutation
362	Stung Treng	Cambodia	2019	CVIDT	No mutation
363	Stung Treng	Cambodia	2019	CVIDT	No mutation
364	Stung Treng	Cambodia	2019	CVIDT	No mutation
365	Stung Treng	Cambodia	2019	CVIET	No mutation
366	Stung Treng	Cambodia	2019	CVIDT	No mutation
367	Stung Treng	Cambodia	2019	CVIET	No mutation
368	Stung Treng	Cambodia	2019	CVIDT	No mutation
369	Stung Treng	Cambodia	2019	CVIET	No mutation
370	Stung Treng	Cambodia	2019	CVIDT	No mutation
371	Stung Treng	Cambodia	2019	CVIET	No mutation
372	Stung Treng	Cambodia	2019	CVIET	No mutation
373	Stung Treng	Cambodia	2019	CVIET	No mutation
374	Stung Treng	Cambodia	2019	CVIET	No mutation
375	Stung Treng	Cambodia	2019	CVIET	T93S
376	Stung Treng	Cambodia	2019	CVIET	T93S
377	Stung Treng	Cambodia	2019	CVIET	T93S
378	Stung Treng	Cambodia	2019	CVIET	T93S
379	Stung Treng	Cambodia	2019	CVIET	T93S
380	Stung Treng	Cambodia	2019	CVIET	No mutation
381	Stung Treng	Cambodia	2019	CVIET	No mutation
382	Stung Treng	Cambodia	2019	CVIET	No mutation
383	Stung Treng	Cambodia	2019	CVIET	No mutation
384	Stung Treng	Cambodia	2019	CVIET	No mutation
385	Stung Treng	Cambodia	2019	CVIET	No mutation
386	Stung Treng	Cambodia	2019	CVIET	No mutation
387	Stung Treng	Cambodia	2019	CVIET	No mutation
388	Stung Treng	Cambodia	2019	CVIET	No mutation
389	Stung Treng	Cambodia	2019	CVIET	No mutation
390	Stung Treng	Cambodia	2019	CVIET	No mutation
391	Stung Treng	Cambodia	2019	CVIET	No mutation
392	Stung Treng	Cambodia	2019	CVIET	No mutation
393	Stung Treng	Cambodia	2019	CVIET	No mutation
394	Stung Treng	Cambodia	2019	CVIET	No mutation
395	Stung Treng	Cambodia	2019	CVIET	No mutation
396	Stung Treng	Cambodia	2019	CVIET	No mutation
397	Stung Treng	Cambodia	2019	CVIET	No mutation
398	Stung Treng	Cambodia	2019	CVIET	No mutation
399	Stung Treng	Cambodia	2019	CVIET	No mutation
400	Stung Treng	Cambodia	2019	CVIET	F145I
401	Stung Treng	Cambodia	2020	CVIET	H97Y
402	Attapeu	Lao PDR	2011	CVIET	No mutation
403	Attapeu	Lao PDR	2011	CVIET	No mutation
404	Attapeu	Lao PDR	2011	CVIET	No mutation
405	Attapeu	Lao PDR	2011	CVIET	No mutation
406	Attapeu	Lao PDR	2011	CVIET	No mutation
407	Attapeu	Lao PDR	2011	CVIDT	No mutation
408	Attapeu	Lao PDR	2011	CVIET	No mutation
409	Attapeu	Lao PDR	2011	CVIET	No mutation
410	Attapeu	Lao PDR	2011	CVIET	No mutation
411	Attapeu	Lao PDR	2011	CVIET	No mutation
412	Attapeu	Lao PDR	2011	CVIET	No mutation
413	Attapeu	Lao PDR	2011	CVIET	No mutation
414	Attapeu	Lao PDR	2011	CVIET	No mutation
415	Attapeu	Lao PDR	2011	CVIET	No mutation
416	Attapeu	Lao PDR	2011	CVIDT	No mutation
417	Attapeu	Lao PDR	2011	CVIDT	No mutation
418	Attapeu	Lao PDR	2011	CVIET	No mutation
419	Attapeu	Lao PDR	2011	CVIET	No mutation
420	Attapeu	Lao PDR	2011	CVIET	No mutation
421	Attapeu	Lao PDR	2011	CVIE/DT	No mutation
422	Attapeu	Lao PDR	2011	CVIET	No mutation
423	Attapeu	Lao PDR	2014	CVIET	No mutation
424	Attapeu	Lao PDR	2014	CVIET	No mutation
425	Attapeu	Lao PDR	2014	CVIET	No mutation
426	Attapeu	Lao PDR	2014	CVIET	No mutation
427	Attapeu	Lao PDR	2018	CVIET	No mutation
428	Attapeu	Lao PDR	2018	CVIET	No mutation
429	Attapeu	Lao PDR	2018	CVIET	H97Y
430	Attapeu	Lao PDR	2018	CVIET	T93S
431	Attapeu	Lao PDR	2018	CVIET	H97Y
432	Attapeu	Lao PDR	2018	CVIET	No mutation
433	Attapeu	Lao PDR	2018	CVIET	No mutation
434	Attapeu	Lao PDR	2018	CVIET	No mutation
435	Attapeu	Lao PDR	2018	CVIET	No mutation
436	Attapeu	Lao PDR	2018	CVIET	No mutation
437	Attapeu	Lao PDR	2018	CVIE/DT	No mutation
438	Attapeu	Lao PDR	2018	CVIET	No mutation
439	Attapeu	Lao PDR	2018	CVIET	T93S
440	Attapeu	Lao PDR	2018	CVIET	No mutation
441	Attapeu	Lao PDR	2018	CVIET	T93S
442	Attapeu	Lao PDR	2018	CVIET	No mutation
443	Attapeu	Lao PDR	2018	CVIDT	No mutation
444	Attapeu	Lao PDR	2018	CVIET	No mutation
445	Attapeu	Lao PDR	2018	CVIET	No mutation
446	Attapeu	Lao PDR	2018	CVIET	T93S
447	Attapeu	Lao PDR	2018	CVIET	No mutation
448	Attapeu	Lao PDR	2018	CVIET	No mutation
449	Attapeu	Lao PDR	2018	CVIET	No mutation
450	Attapeu	Lao PDR	2018	CVIET	No mutation
451	Champasak	Lao PDR	2013	CVIET	No mutation
452	Champasak	Lao PDR	2013	CVIDT	No mutation
453	Champasak	Lao PDR	2013	CVIET	H97L
454	Champasak	Lao PDR	2013	CVIET	H97L
455	Champasak	Lao PDR	2013	CVIET	No mutation
456	Champasak	Lao PDR	2013	CVIET	No mutation
457	Champasak	Lao PDR	2013	CVIET	No mutation
458	Champasak	Lao PDR	2013	CVIET	No mutation
459	Champasak	Lao PDR	2013	CVIET	No mutation
460	Champasak	Lao PDR	2013	CVIET	No mutation
461	Champasak	Lao PDR	2018	CVIET	I218F
462	Champasak	Lao PDR	2018	CVIET	No mutation
463	Champasak	Lao PDR	2018	CVIET	T93S
464	Champasak	Lao PDR	2018	CVIET	T93S
465	Champasak	Lao PDR	2018	CVIET	No mutation
466	Champasak	Lao PDR	2018	CVIET	No mutation
467	Champasak	Lao PDR	2018	CVIET	No mutation
468	Champasak	Lao PDR	2018	CVIET	T93S
469	Champasak	Lao PDR	2018	CVIET	T93S
470	Champasak	Lao PDR	2018	CVIET	No mutation
471	Champasak	Lao PDR	2018	CVIET	T93S
472	Champasak	Lao PDR	2018	CVIET	T93S
473	Champasak	Lao PDR	2018	CVIET	T93S
474	Champasak	Lao PDR	2018	CVIET	No mutation
475	Champasak	Lao PDR	2018	CVIET	No mutation
476	Champasak	Lao PDR	2018	CVIET	No mutation
477	Champasak	Lao PDR	2018	CVIET	No mutation
478	Champasak	Lao PDR	2018	CVIET	No mutation
479	Champasak	Lao PDR	2018	CVIET	T93S
480	Champasak	Lao PDR	2018	CVIET	No mutation
481	Champasak	Lao PDR	2018	CVIET	No mutation
482	Champasak	Lao PDR	2018	CVIE/DT	No mutation
483	Champasak	Lao PDR	2018	CVIET	No mutation
484	Champasak	Lao PDR	2018	CVIET	T93S
485	Champasak	Lao PDR	2018	CVIET	No mutation
486	Champasak	Lao PDR	2018	CVIET	No mutation
487	Champasak	Lao PDR	2018	CVIET	No mutation
488	Champasak	Lao PDR	2018	CVIDT	No mutation
489	Champasak	Lao PDR	2018	CVIET	F145I
490	Champasak	Lao PDR	2018	CVIET	F145I
491	Salavan	Lao PDR	2013	CVIET	No mutation
492	Salavan	Lao PDR	2013	CVIET	No mutation
493	Salavan	Lao PDR	2013	CVIET	H97L
494	Salavan	Lao PDR	2013	CVIDT	No mutation
495	Salavan	Lao PDR	2013	CVIET	No mutation
496	Salavan	Lao PDR	2013	CVIDT	No mutation
497	Salavan	Lao PDR	2013	CVIDT	No mutation
498	Salavan	Lao PDR	2013	CVIET	No mutation
499	Salavan	Lao PDR	2013	CVIET	H97L
500	Salavan	Lao PDR	2013	CVIDT	No mutation
501	Salavan	Lao PDR	2013	CVIET	No mutation
502	Salavan	Lao PDR	2014	CVIET	No mutation
503	Salavan	Lao PDR	2014	CVIET	No mutation
504	Salavan	Lao PDR	2014	CVIET	No mutation
505	Salavan	Lao PDR	2014	CVIET	No mutation
506	Salavan	Lao PDR	2014	CVIDT	No mutation
507	Salavan	Lao PDR	2014	CVIET	H97L
508	Salavan	Lao PDR	2018	CVIDT	No mutation
509	Salavan	Lao PDR	2018	CVMNK	No mutation
510	Salavan	Lao PDR	2018	CVIET	No mutation
511	Salavan	Lao PDR	2018	CVIDT	No mutation
512	Salavan	Lao PDR	2018	CVIDT	No mutation
513	Salavan	Lao PDR	2018	CVIET	No mutation
514	Salavan	Lao PDR	2018	CVIET	No mutation
515	Salavan	Lao PDR	2018	CVIDT	No mutation
516	Salavan	Lao PDR	2018	CVIET	No mutation
517	Salavan	Lao PDR	2018	CVIET	No mutation
518	Salavan	Lao PDR	2018	CVIET	No mutation
519	Salavan	Lao PDR	2018	CVIDT	No mutation
520	Salavan	Lao PDR	2018	CVIDT	No mutation
521	Salavan	Lao PDR	2018	CVIET	No mutation
522	Salavan	Lao PDR	2018	CVIET	No mutation
523	Salavan	Lao PDR	2018	CVIET	No mutation
524	Savannakhet	Lao PDR	2003	CVIET	No mutation
525	Savannakhet	Lao PDR	2003	CVMNK	No mutation
526	Savannakhet	Lao PDR	2003	CVIDT	No mutation
527	Savannakhet	Lao PDR	2003	CVMNK	No mutation
528	Savannakhet	Lao PDR	2003	CVIET	No mutation
529	Savannakhet	Lao PDR	2003	CVIET	No mutation
530	Savannakhet	Lao PDR	2003	CVIET	No mutation
531	Savannakhet	Lao PDR	2003	CVIDT	No mutation
532	Savannakhet	Lao PDR	2003	CVIDT	No mutation
533	Savannakhet	Lao PDR	2010	CVIET	No mutation
534	Savannakhet	Lao PDR	2010	CVIDT	No mutation
535	Savannakhet	Lao PDR	2010	CVIET	No mutation
536	Savannakhet	Lao PDR	2010	CVIET	No mutation
537	Savannakhet	Lao PDR	2010	CVMNK	No mutation
538	Savannakhet	Lao PDR	2010	CVIET	No mutation
539	Savannakhet	Lao PDR	2010	CVIET	No mutation
540	Savannakhet	Lao PDR	2010	CVIDT	No mutation
541	Savannakhet	Lao PDR	2010	CVIDT	No mutation
542	Savannakhet	Lao PDR	2010	CVMNK	No mutation
543	Savannakhet	Lao PDR	2010	CVIDT	No mutation
544	Savannakhet	Lao PDR	2010	CVIDT	No mutation
545	Savannakhet	Lao PDR	2010	CVMNK	No mutation
546	Savannakhet	Lao PDR	2010	CVIET	No mutation
547	Savannakhet	Lao PDR	2010	CVIDT	No mutation
548	Savannakhet	Lao PDR	2010	CVIET	No mutation
549	Savannakhet	Lao PDR	2010	CVIET	No mutation
550	Savannakhet	Lao PDR	2010	CVMNK	No mutation
551	Savannakhet	Lao PDR	2010	CVIET	No mutation
552	Savannakhet	Lao PDR	2010	CVIDT	No mutation
553	Savannakhet	Lao PDR	2010	CVIET	No mutation
554	Savannakhet	Lao PDR	2010	CVIDT	No mutation
555	Savannakhet	Lao PDR	2010	CVMNK	No mutation
556	Savannakhet	Lao PDR	2010	CVIDT	No mutation
557	Savannakhet	Lao PDR	2010	CVIET	No mutation
558	Savannakhet	Lao PDR	2010	CVMNK	No mutation
559	Savannakhet	Lao PDR	2010	CVIET	No mutation
560	Savannakhet	Lao PDR	2010	CVMNK	No mutation
561	Savannakhet	Lao PDR	2010	CVIET	No mutation
562	Savannakhet	Lao PDR	2010	CVIDT	No mutation
563	Savannakhet	Lao PDR	2010	CVIDT	No mutation
564	Savannakhet	Lao PDR	2010	CVMNK	No mutation
565	Savannakhet	Lao PDR	2010	CVMNK	No mutation
566	Savannakhet	Lao PDR	2010	CVIET	No mutation
567	Savannakhet	Lao PDR	2010	CVIET	No mutation
568	Savannakhet	Lao PDR	2010	CVMNK	No mutation
569	Savannakhet	Lao PDR	2010	CVMNK	No mutation
570	Savannakhet	Lao PDR	2010	CVMNK	No mutation
571	Savannakhet	Lao PDR	2010	CVIET	No mutation
572	Savannakhet	Lao PDR	2010	CVIET	No mutation
573	Savannakhet	Lao PDR	2010	CVIDT	No mutation
574	Savannakhet	Lao PDR	2010	CVIET	No mutation
575	Savannakhet	Lao PDR	2010	CVIET	No mutation
576	Savannakhet	Lao PDR	2010	CVIET	No mutation
577	Savannakhet	Lao PDR	2010	CVIET	No mutation
578	Savannakhet	Lao PDR	2010	CVIET	No mutation
579	Savannakhet	Lao PDR	2010	CVIDT	No mutation
580	Savannakhet	Lao PDR	2013	CVIET	No mutation
581	Savannakhet	Lao PDR	2013	CVIET	No mutation
582	Savannakhet	Lao PDR	2013	CVIET	No mutation
583	Savannakhet	Lao PDR	2013	CVIET	No mutation
584	Savannakhet	Lao PDR	2013	CVIET	No mutation
585	Savannakhet	Lao PDR	2013	CVIET	No mutation
586	Savannakhet	Lao PDR	2013	CVIET	No mutation
587	Savannakhet	Lao PDR	2013	CVIET	No mutation
588	Savannakhet	Lao PDR	2013	CVIET	No mutation
589	Savannakhet	Lao PDR	2014	CVIET	No mutation
590	Savannakhet	Lao PDR	2014	CVIET	No mutation
591	Savannakhet	Lao PDR	2014	CVIET	No mutation
592	Savannakhet	Lao PDR	2014	CVIET	No mutation
593	Savannakhet	Lao PDR	2014	CVIET	No mutation
594	Savannakhet	Lao PDR	2014	CVIET	No mutation
595	Savannakhet	Lao PDR	2014	CVIET	No mutation
596	Savannakhet	Lao PDR	2014	CVIET	No mutation
597	Savannakhet	Lao PDR	2014	CVIET	No mutation
598	Savannakhet	Lao PDR	2014	CVIET	No mutation
599	Savannakhet	Lao PDR	2014	CVIET	No mutation
600	Sekong	Lao PDR	2013	CVIET	H97L
601	Sekong	Lao PDR	2013	CVIET	H97L
602	Sekong	Lao PDR	2014	CVIET	No mutation
603	Sekong	Lao PDR	2014	CVIET	H97L
604	Sekong	Lao PDR	2014	CVIET	No mutation
605	Sekong	Lao PDR	2014	CVIET	No mutation
606	Sekong	Lao PDR	2014	CVIET	No mutation
607	Sekong	Lao PDR	2014	CVIET	No mutation
608	Sekong	Lao PDR	2014	CVIET	H97L
609	Sekong	Lao PDR	2014	CVIET	No mutation
610	Sekong	Lao PDR	2014	CVIET	No mutation
611	Sekong	Lao PDR	2014	CVIET	No mutation
612	Sekong	Lao PDR	2014	CVIET	No mutation
613	Sekong	Lao PDR	2014	CVIET	No mutation
614	Sekong	Lao PDR	2014	CVIET	No mutation
615	Sekong	Lao PDR	2014	CVIET	No mutation
616	Sekong	Lao PDR	2014	CVIET	No mutation
617	Sekong	Lao PDR	2014	CVIET	No mutation
618	Sekong	Lao PDR	2014	CVIET	No mutation
619	Sekong	Lao PDR	2017	CVIET	No mutation
620	Sekong	Lao PDR	2017	CVIET	No mutation
621	Sekong	Lao PDR	2017	CVIET	No mutation
622	Sekong	Lao PDR	2017	CVIET	No mutation
623	Sekong	Lao PDR	2017	CVIET	No mutation
624	Sekong	Lao PDR	2017	CVIET	No mutation
625	Sekong	Lao PDR	2017	CVIET	No mutation
626	Sekong	Lao PDR	2017	CVIET	No mutation
627	Sekong	Lao PDR	2017	CVIET	No mutation
628	Sekong	Lao PDR	2017	CVIET	No mutation
629	Sekong	Lao PDR	2017	CVIET	No mutation
630	Sekong	Lao PDR	2017	CVIET	No mutation
631	Sekong	Lao PDR	2017	CVIET	No mutation
632	Sekong	Lao PDR	2017	CVIET	No mutation
633	Sekong	Lao PDR	2017	CVIDT	No mutation
634	Kayin	Myanmar	2015	CVIET	No mutation
635	Kayin	Myanmar	2015	CVIET	No mutation
636	Kayin	Myanmar	2015	CVIET	No mutation
637	Kayin	Myanmar	2015	CVIET	No mutation
638	Kayin	Myanmar	2015	CVIET	No mutation
639	Kayin	Myanmar	2015	CVIET	No mutation
640	Kayin	Myanmar	2015	CVIET	No mutation
641	Kayin	Myanmar	2015	CVIET	No mutation
642	Kayin	Myanmar	2015	CVIET	No mutation
643	Kayin	Myanmar	2016	CVIET	No mutation
644	Kayin	Myanmar	2016	CVMNK	No mutation
645	Kayin	Myanmar	2016	CVIET	No mutation
646	Kayin	Myanmar	2017	CVIET	No mutation
647	Kayin	Myanmar	2017	CVIET	No mutation
648	Kayin	Myanmar	2017	CVIET	No mutation
649	Kayin	Myanmar	2017	CVIET	No mutation
650	Kayin	Myanmar	2017	CVIET	No mutation
651	Kayin	Myanmar	2017	CVIET	No mutation
652	Kayin	Myanmar	2017	CVIET	No mutation
653	Kayin	Myanmar	2017	CVIET	No mutation
654	Kayin	Myanmar	2017	CVIET	No mutation
655	Kayin	Myanmar	2017	CVMNK	No mutation
656	Kayin	Myanmar	2017	CVIET	No mutation
657	Kayin	Myanmar	2017	CVIET	No mutation
658	Kayin	Myanmar	2017	CVIET	No mutation
659	Kayin	Myanmar	2017	CVIET	No mutation
660	Kayin	Myanmar	2017	CVIET	No mutation
661	Kayin	Myanmar	2017	CVIET	No mutation
662	Kayin	Myanmar	2017	CVIET	No mutation
663	Kayin	Myanmar	2023	CVIET	No mutation
664	Kayin	Myanmar	2023	CVIET	No mutation
665	Kayin	Myanmar	2023	CVIET	No mutation
666	Kayin	Myanmar	2023	CVIET	No mutation
667	Kayin	Myanmar	2023	CVIET	No mutation
668	Kayin	Myanmar	2023	CVIET	No mutation
669	Kayin	Myanmar	2023	CVIET	No mutation
670	Kayin	Myanmar	2023	CVIET	No mutation
671	Kayin	Myanmar	2023	CVIET	No mutation
672	Kayin	Myanmar	2023	CVIET	No mutation
673	Kayin	Myanmar	2023	CVIET	No mutation
674	Kayin	Myanmar	2023	CVIET	No mutation
675	Kayin	Myanmar	2023	CVIET	No mutation
676	Kayin	Myanmar	2023	CVIET	No mutation
677	Kayin	Myanmar	2023	CVIET	No mutation
678	Kayin	Myanmar	2023	CVIET	No mutation
679	Kayin	Myanmar	2023	CVIET	No mutation
680	Kayin	Myanmar	2023	CVIET	No mutation
681	Kayin	Myanmar	2023	CVIET	No mutation
682	Kayin	Myanmar	2023	CVIET	No mutation
683	Kayin	Myanmar	2023	CVIET	No mutation
684	Kayin	Myanmar	2023	CVIET	No mutation
685	Kayin	Myanmar	2023	CVIET	No mutation
686	Kayin	Myanmar	2023	CVIET	No mutation
687	Kayin	Myanmar	2023	CVIET	No mutation
688	Kayin	Myanmar	2023	CVIET	No mutation
689	Kayin	Myanmar	2023	CVIET	No mutation
690	Srisaket	Thailand	2015	CVIET	I218F
691	Srisaket	Thailand	2015	CVIET	I218F
692	Srisaket	Thailand	2015	CVIET	I218F
693	Srisaket	Thailand	2015	CVIET	G353V
694	Srisaket	Thailand	2015	CVIET	No mutation
695	Srisaket	Thailand	2015	CVIET	I218F
696	Srisaket	Thailand	2015	CVIET	F145I
697	Srisaket	Thailand	2015	CVIET	I218F
698	Srisaket	Thailand	2016	CVIET	F145I
699	Srisaket	Thailand	2016	CVIET	I218F
700	Srisaket	Thailand	2016	CVIET	G353V
701	Srisaket	Thailand	2017	CVIET	I218F
702	Srisaket	Thailand	2017	CVIET	I218F
703	Srisaket	Thailand	2017	CVIET	H97Y
704	Srisaket	Thailand	2017	CVIET	H97Y
705	Srisaket	Thailand	2017	CVIET	G353V
706	Srisaket	Thailand	2017	CVIET	F145I
707	Srisaket	Thailand	2017	CVIET	I218F
708	Srisaket	Thailand	2017	CVIET	G353V
709	Srisaket	Thailand	2017	CVIET	G353V
710	Srisaket	Thailand	2017	CVIET	G353V
711	Srisaket	Thailand	2017	CVIET	F145I
712	Srisaket	Thailand	2017	CVIET	F145I
713	Tak	Thailand	1995	CVIET	G353V
714	Tak	Thailand	1995	CVIET	No mutation
715	Tak	Thailand	1995	CVIET	No mutation
716	Tak	Thailand	1995	CVIET	No mutation
717	Tak	Thailand	1995	CVIET	No mutation
718	Tak	Thailand	1995	CVIET	No mutation
719	Tak	Thailand	1995	CVIET	I218F
720	Tak	Thailand	1995	CVIET	I218F
721	Tak	Thailand	1995	CVIET	I218F
722	Tak	Thailand	1995	CVIET	I218F
723	Tak	Thailand	2013	CVIET	No mutation
724	Tak	Thailand	2013	CVIET	No mutation
725	Tak	Thailand	2013	CVIET	No mutation
726	Tak	Thailand	2013	CVIET	No mutation
727	Tak	Thailand	2013	CVIET	No mutation
728	Tak	Thailand	2013	CVIET	No mutation
729	Tak	Thailand	2013	CVIET	No mutation
730	Tak	Thailand	2014	CVIET	No mutation
731	Tak	Thailand	2014	CVIET	No mutation
732	Tak	Thailand	2014	CVIET	No mutation
733	Tak	Thailand	2014	CVIET	No mutation
734	Tak	Thailand	2015	CVIET	No mutation
735	Tak	Thailand	2015	CVIET	No mutation
736	Tak	Thailand	2015	CVIET	No mutation
737	Tak	Thailand	2015	CVIET	No mutation
738	Tak	Thailand	2015	CVIET	No mutation
739	Tak	Thailand	2016	CVIET	No mutation
740	Tak	Thailand	2016	CVIET	No mutation
741	Tak	Thailand	2016	CVIET	No mutation
742	Tak	Thailand	2016	CVIET	No mutation
743	Tak	Thailand	2016	CVMNK	No mutation
744	Tak	Thailand	2016	CVIET	No mutation
745	Tak	Thailand	2016	CVIET	No mutation
746	Tak	Thailand	2016	CVIE/DT	No mutation
747	Tak	Thailand	2016	CVIDT	No mutation
748	Tak	Thailand	2016	CVIET	No mutation
749	Tak	Thailand	2016	CVIET	No mutation
750	Tak	Thailand	2016	CVMNK	No mutation
751	Tak	Thailand	2016	CVMNK	No mutation
752	Tak	Thailand	2016	CVIET	No mutation
753	Tak	Thailand	2016	CVMNK	No mutation
754	Tak	Thailand	2016	CVIET	No mutation
755	Tak	Thailand	2016	CVIET	No mutation
756	Tak	Thailand	2016	CVIET	No mutation
757	Ubon	Thailand	2014	CVIET	No mutation
758	Ubon	Thailand	2014	CVIET	T93S
759	Ubon	Thailand	2015	CVIET	I218F
760	Ubon	Thailand	2015	CVIET	I218F
761	Ubon	Thailand	2015	CVIET	No mutation
762	Ubon	Thailand	2015	CVIET	No mutation
763	Ubon	Thailand	2015	CVIET	No mutation
764	Ubon	Thailand	2015	CVIET	No mutation
765	Ubon	Thailand	2015	CVIET	No mutation
766	Ubon	Thailand	2016	CVIET	T93S
767	Ubon	Thailand	2017	CVIET	No mutation
768	Ubon	Thailand	2017	CVIET	No mutation
769	Ubon	Thailand	2017	CVIET	No mutation
770	Ubon	Thailand	2017	CVIET	T93S
771	Ubon	Thailand	2017	CVIET	G353V
772	Ubon	Thailand	2018	CVIET	G353V
773	Ubon	Thailand	2018	CVIET	G353V
774	Ubon	Thailand	2018	CVIET	T93S
775	Ubon	Thailand	2018	CVIET	T93S
776	Ubon	Thailand	2018	CVIET	T93S
777	Ubon	Thailand	2018	CVIET	F145I
778	Ubon	Thailand	2018	CVIET	T93S
779	Ubon	Thailand	2018	CVIET	T93S
780	Yala	Thailand	2016	CVIET	No mutation
781	Yala	Thailand	2016	CVIET	No mutation
782	Yala	Thailand	2016	CVIET	No mutation
783	Yala	Thailand	2016	CVIET	No mutation
784	Yala	Thailand	2016	CVIET	No mutation
785	Yala	Thailand	2016	CVIET	No mutation
786	Yala	Thailand	2016	CVIET	No mutation
787	Yala	Thailand	2016	CVIET	No mutation
788	Yala	Thailand	2016	CVIET	No mutation
789	Yala	Thailand	2016	CVIET	No mutation
790	Yala	Thailand	2016	CVIET	No mutation
791	Yala	Thailand	2016	CVIET	No mutation
792	Yala	Thailand	2016	CVIET	No mutation
793	Yala	Thailand	2016	CVIET	No mutation
794	Yala	Thailand	2016	CVIET	No mutation
795	Yala	Thailand	2016	CVIET	No mutation
796	Yala	Thailand	2016	CVIET	No mutation
797	Binh Phuoc	Vietnam	2011	CVI/MET/K	No mutation
798	Binh Phuoc	Vietnam	2011	CVIET	No mutation
799	Binh Phuoc	Vietnam	2011	CVIE/DT	No mutation
800	Binh Phuoc	Vietnam	2011	CVIDT	No mutation
801	Binh Phuoc	Vietnam	2011	CVIDT	No mutation
802	Binh Phuoc	Vietnam	2011	CVIDT	No mutation
803	Binh Phuoc	Vietnam	2011	CVIDT	No mutation
804	Binh Phuoc	Vietnam	2011	CVIDT	No mutation
805	Binh Phuoc	Vietnam	2011	CVIE/DT	No mutation
806	Binh Phuoc	Vietnam	2011	CVIET	No mutation
807	Binh Phuoc	Vietnam	2011	CVMNK	No mutation
808	Binh Phuoc	Vietnam	2011	CVIET	No mutation
809	Binh Phuoc	Vietnam	2011	CVIE/DT	No mutation
810	Binh Phuoc	Vietnam	2012	CVIET	No mutation
811	Binh Phuoc	Vietnam	2012	CVIDT	No mutation
812	Binh Phuoc	Vietnam	2012	CVIET	No mutation
813	Binh Phuoc	Vietnam	2012	CVIDT	No mutation
814	Binh Phuoc	Vietnam	2012	CVIE/DT	No mutation
815	Binh Phuoc	Vietnam	2012	CVIDT	No mutation
816	Binh Phuoc	Vietnam	2012	CVIDT	No mutation
817	Binh Phuoc	Vietnam	2012	CVIDT	No mutation
818	Binh Phuoc	Vietnam	2012	CVIET	No mutation
819	Binh Phuoc	Vietnam	2012	CVIDT	No mutation
820	Binh Phuoc	Vietnam	2012	CVIET	No mutation
821	Binh Phuoc	Vietnam	2012	CVMNK	No mutation
822	Binh Phuoc	Vietnam	2016	CVIET	I218F
823	Binh Phuoc	Vietnam	2016	CVIET	I218F
824	Binh Phuoc	Vietnam	2016	CVIET	T93S
825	Binh Phuoc	Vietnam	2016	CVIET	I218F
826	Binh Phuoc	Vietnam	2016	CVIET	I218F
827	Binh Phuoc	Vietnam	2016	CVIET	T93S
828	Binh Phuoc	Vietnam	2016	CVIET	T93S
829	Binh Phuoc	Vietnam	2016	CVIET	No mutation
830	Binh Phuoc	Vietnam	2016	CVIET	T93S
831	Binh Phuoc	Vietnam	2016	CVIET	No mutation
832	Binh Phuoc	Vietnam	2016	CVIET	I218F
833	Binh Phuoc	Vietnam	2016	CVIET	No mutation
834	Binh Phuoc	Vietnam	2016	CVIET	No mutation
835	Binh Phuoc	Vietnam	2017	CVIET	I218F
836	Binh Phuoc	Vietnam	2017	CVIET	T93S
837	Binh Phuoc	Vietnam	2017	CVIET	T93S
838	Binh Phuoc	Vietnam	2017	CVIET	T93S
839	Binh Phuoc	Vietnam	2017	CVIET	T93S
840	Binh Phuoc	Vietnam	2017	CVIET	T93S
841	Binh Phuoc	Vietnam	2017	CVIET	T93S
842	Binh Phuoc	Vietnam	2017	CVIET	M343I
843	Binh Phuoc	Vietnam	2017	CVIET	T93S
844	Binh Phuoc	Vietnam	2017	CVIET	T93S
845	Binh Phuoc	Vietnam	2017	CVIET	F145I
846	Binh Phuoc	Vietnam	2017	CVIET	F145I
847	Binh Phuoc	Vietnam	2017	CVIET	F145I
848	Binh Phuoc	Vietnam	2017	CVIET	I218F
849	Binh Phuoc	Vietnam	2018	CVIET	I218F
850	Binh Phuoc	Vietnam	2018	CVIET	I218F
851	Binh Phuoc	Vietnam	2018	CVIET	T93S
852	Binh Phuoc	Vietnam	2018	CVIET	H97Y
853	Binh Phuoc	Vietnam	2018	CVIET	No mutation
854	Binh Phuoc	Vietnam	2018	CVIET	No mutation
855	Binh Phuoc	Vietnam	2018	CVIET	H97Y
856	Binh Phuoc	Vietnam	2018	CVIET	F145I
857	Binh Phuoc	Vietnam	2018	CVIET	F145I
858	Binh Phuoc	Vietnam	2018	CVIET	F145I
859	Binh Phuoc	Vietnam	2018	CVIET	T93S
860	Binh Phuoc	Vietnam	2018	CVIET	No mutation
861	Binh Phuoc	Vietnam	2018	CVIET	T93S
862	Binh Phuoc	Vietnam	2018	CVIET	T93S
863	Binh Phuoc	Vietnam	2018	CVIET	T93S
864	Binh Phuoc	Vietnam	2018	CVIET	F145I
865	Binh Phuoc	Vietnam	2018	CVIET	F145I
866	Binh Phuoc	Vietnam	2019	CVIET	I218F
867	Binh Phuoc	Vietnam	2019	CVIET	I218F
868	Binh Phuoc	Vietnam	2019	CVIET	I218F
869	Binh Phuoc	Vietnam	2019	CVIET	I218F
870	Binh Phuoc	Vietnam	2019	CVIET	I218F
871	Binh Phuoc	Vietnam	2019	CVIET	I218F
872	Binh Phuoc	Vietnam	2019	CVIET	T93S
873	Binh Phuoc	Vietnam	2019	CVIET	T93S
874	Binh Phuoc	Vietnam	2019	CVIET	T93S
875	Binh Phuoc	Vietnam	2019	CVIET	T93S
876	Binh Phuoc	Vietnam	2019	CVIET	No mutation
877	Binh Phuoc	Vietnam	2019	CVIET	F145I
878	Binh Phuoc	Vietnam	2019	CVIET	F145I
879	Binh Phuoc	Vietnam	2019	CVIET	F145I
880	Binh Phuoc	Vietnam	2019	CVIET	F145I
881	Binh Phuoc	Vietnam	2019	CVIET	F145I
882	Binh Phuoc	Vietnam	2019	CVIET	F145I
883	Binh Phuoc	Vietnam	2019	CVIET	F145I
884	Binh Phuoc	Vietnam	2019	CVIET	F145I
885	Binh Phuoc	Vietnam	2019	CVIET	F145I
886	Binh Phuoc	Vietnam	2019	CVIET	F145I
887	Binh Phuoc	Vietnam	2019	CVIET	F145I
888	Khanh Hoa	Vietnam	2018	CVIET	I218F
889	Khanh Hoa	Vietnam	2018	CVIDT	No mutation
890	Khanh Hoa	Vietnam	2018	CVIDT	No mutation
891	Khanh Hoa	Vietnam	2018	CVIDT	No mutation
892	Khanh Hoa	Vietnam	2018	CVIDT	No mutation
893	Khanh Hoa	Vietnam	2019	CVIET	I218F
894	Khanh Hoa	Vietnam	2019	CVIET	No mutation
895	Khanh Hoa	Vietnam	2019	CVIET	No mutation
896	Khanh Hoa	Vietnam	2019	CVMNK	No mutation
897	Khanh Hoa	Vietnam	2019	CVIDT	No mutation
898	Khanh Hoa	Vietnam	2019	CVIDT	No mutation
