# Supplementary material for: Changing genetic profiles of Plasmodium falciparum piperaquine resistance in Southeast Asia over 25 years
Source: Antimicrob Agents Chemother. 2026 Feb 17;70(4):e01117-25. doi: 10.1128/aac.01117-25 (PMC13041312; doi:10.1128/aac.01117-25)
Supplement: File S5 — Pfcrt mutations associated with piperaquine resistance and pfplasmepsin2 gene copy number variations. [file aac.01117-25-s0005.xlsx]

## Sheet: Sheet1
Supplementary file 5. Pfcrt mutations associated with piperaquine resistance and pfplasmepsin2 gene copy number variations.
No	Study sites	Countries	Study Year	Pfcrt mutations associated Pipiraquine resistance	Pfplasmepsin2 CNV
1	Battambang	Cambodia	2015	G353V	Multiple
2	Battambang	Cambodia	2015	no mutation	Multiple
3	Battambang	Cambodia	2015	no mutation	Single
4	Battambang	Cambodia	2015	no mutation	Single
5	Pailin	Cambodia	2011	G353V	Multiple
6	Pailin	Cambodia	2015	G353V	Multiple
7	Pailin	Cambodia	2015	G353V	Multiple
8	Pailin	Cambodia	2016	G353V	Multiple
9	Pailin	Cambodia	2017	G353V	Multiple
10	Pailin	Cambodia	2012	H97Y	Multiple
11	Pailin	Cambodia	2015	H97Y	Multiple
12	Pailin	Cambodia	2015	H97Y	Multiple
13	Pailin	Cambodia	2017	H97Y	Multiple
14	Pailin	Cambodia	2011	I218F	Multiple
15	Pailin	Cambodia	2015	I218F	Multiple
16	Pailin	Cambodia	2016	I218F	Multiple
17	Pailin	Cambodia	2015	M343I	Multiple
18	Pailin	Cambodia	2016	M343I	Multiple
19	Pailin	Cambodia	2011	M343L	Multiple
20	Pailin	Cambodia	2007	no mutation	Multiple
21	Pailin	Cambodia	2008	no mutation	Multiple
22	Pailin	Cambodia	2008	no mutation	Multiple
23	Pailin	Cambodia	2008	no mutation	Multiple
24	Pailin	Cambodia	2008	no mutation	Multiple
25	Pailin	Cambodia	2008	no mutation	Multiple
26	Pailin	Cambodia	2011	no mutation	Multiple
27	Pailin	Cambodia	2011	no mutation	Multiple
28	Pailin	Cambodia	2011	no mutation	Multiple
29	Pailin	Cambodia	2011	no mutation	Multiple
30	Pailin	Cambodia	2011	no mutation	Multiple
31	Pailin	Cambodia	2012	no mutation	Multiple
32	Pailin	Cambodia	2012	no mutation	Multiple
33	Pailin	Cambodia	2012	no mutation	Multiple
34	Pailin	Cambodia	2012	no mutation	Multiple
35	Pailin	Cambodia	2015	no mutation	Multiple
36	Pailin	Cambodia	2015	no mutation	Multiple
37	Pailin	Cambodia	2015	no mutation	Multiple
38	Pailin	Cambodia	2015	no mutation	Multiple
39	Pailin	Cambodia	2016	no mutation	Multiple
40	Pailin	Cambodia	2016	no mutation	Multiple
41	Pailin	Cambodia	2016	no mutation	Multiple
42	Pailin	Cambodia	2016	no mutation	Multiple
43	Pailin	Cambodia	2016	no mutation	Multiple
44	Pailin	Cambodia	2016	no mutation	Multiple
45	Pailin	Cambodia	2016	no mutation	Multiple
46	Pailin	Cambodia	2016	no mutation	Multiple
47	Pailin	Cambodia	2007	no mutation	Single
48	Pailin	Cambodia	2007	no mutation	Single
49	Pailin	Cambodia	2007	no mutation	Single
50	Pailin	Cambodia	2007	no mutation	Single
51	Pailin	Cambodia	2007	no mutation	Single
52	Pailin	Cambodia	2008	no mutation	Single
53	Pailin	Cambodia	2008	no mutation	Single
54	Pailin	Cambodia	2008	no mutation	Single
55	Pailin	Cambodia	2008	no mutation	Single
56	Pailin	Cambodia	2008	no mutation	Single
57	Pailin	Cambodia	2008	no mutation	Single
58	Pailin	Cambodia	2008	no mutation	Single
59	Pailin	Cambodia	2008	no mutation	Single
60	Pailin	Cambodia	2008	no mutation	Single
61	Pailin	Cambodia	2008	no mutation	Single
62	Pailin	Cambodia	2008	no mutation	Single
63	Pailin	Cambodia	2008	no mutation	Single
64	Pailin	Cambodia	2008	no mutation	Single
65	Pailin	Cambodia	2008	no mutation	Single
66	Pailin	Cambodia	2008	no mutation	Single
67	Pailin	Cambodia	2008	no mutation	Single
68	Pailin	Cambodia	2008	no mutation	Single
69	Pailin	Cambodia	2008	no mutation	Single
70	Pailin	Cambodia	2008	no mutation	Single
71	Pailin	Cambodia	2016	no mutation	Single
72	Pailin	Cambodia	2016	no mutation	Single
73	Pailin	Cambodia	2016	no mutation	Single
74	Pailin	Cambodia	2015	T93S	Multiple
75	Pailin	Cambodia	2017	T93S	Multiple
76	Pailin	Cambodia	2016	T93S	Single
77	Pailin	Cambodia	2017	T93S	Single
78	Pursat	Cambodia	2016	G353V	Multiple
79	Pursat	Cambodia	2016	G353V	Multiple
80	Pursat	Cambodia	2016	G353V	Multiple
81	Pursat	Cambodia	2017	G353V	Multiple
82	Pursat	Cambodia	2019	G353V	Multiple
83	Pursat	Cambodia	2020	G353V	Multiple
84	Pursat	Cambodia	2017	G353V	Single
85	Pursat	Cambodia	2019	G353V	Single
86	Pursat	Cambodia	2019	H97L	Multiple
87	Pursat	Cambodia	2019	H97L	Multiple
88	Pursat	Cambodia	2019	H97L	Multiple
89	Pursat	Cambodia	2019	H97L	Multiple
90	Pursat	Cambodia	2019	H97L	Multiple
91	Pursat	Cambodia	2019	H97L	Single
92	Pursat	Cambodia	2019	H97L	Single
93	Pursat	Cambodia	2019	H97L	Single
94	Pursat	Cambodia	2019	H97L	Single
95	Pursat	Cambodia	2019	H97L	Single
96	Pursat	Cambodia	2019	H97L	Single
97	Pursat	Cambodia	2019	H97L	Single
98	Pursat	Cambodia	2019	H97L	Single
99	Pursat	Cambodia	2019	H97L	Single
100	Pursat	Cambodia	2016	H97Y	Multiple
101	Pursat	Cambodia	2016	H97Y	Multiple
102	Pursat	Cambodia	2016	H97Y	Multiple
103	Pursat	Cambodia	2017	H97Y	Multiple
104	Pursat	Cambodia	2017	H97Y	Multiple
105	Pursat	Cambodia	2017	H97Y	Multiple
106	Pursat	Cambodia	2017	H97Y	Multiple
107	Pursat	Cambodia	2017	H97Y	Multiple
108	Pursat	Cambodia	2017	H97Y	Multiple
109	Pursat	Cambodia	2017	H97Y	Multiple
110	Pursat	Cambodia	2017	H97Y	Multiple
111	Pursat	Cambodia	2019	H97Y	Multiple
112	Pursat	Cambodia	2019	H97Y	Multiple
113	Pursat	Cambodia	2019	H97Y	Multiple
114	Pursat	Cambodia	2019	H97Y	Multiple
115	Pursat	Cambodia	2019	H97Y	Multiple
116	Pursat	Cambodia	2019	H97Y	Multiple
117	Pursat	Cambodia	2019	H97Y	Multiple
118	Pursat	Cambodia	2019	H97Y	Multiple
119	Pursat	Cambodia	2019	H97Y	Multiple
120	Pursat	Cambodia	2019	H97Y	Multiple
121	Pursat	Cambodia	2019	H97Y	Multiple
122	Pursat	Cambodia	2019	H97Y	Multiple
123	Pursat	Cambodia	2019	H97Y	Multiple
124	Pursat	Cambodia	2019	H97Y	Multiple
125	Pursat	Cambodia	2019	H97Y	Multiple
126	Pursat	Cambodia	2019	H97Y	Multiple
127	Pursat	Cambodia	2019	H97Y	Multiple
128	Pursat	Cambodia	2019	H97Y	Multiple
129	Pursat	Cambodia	2019	H97Y	Multiple
130	Pursat	Cambodia	2019	H97Y	Multiple
131	Pursat	Cambodia	2019	H97Y	Multiple
132	Pursat	Cambodia	2019	H97Y	Multiple
133	Pursat	Cambodia	2019	H97Y	Multiple
134	Pursat	Cambodia	2019	H97Y	Multiple
135	Pursat	Cambodia	2019	H97Y	Multiple
136	Pursat	Cambodia	2019	H97Y	Multiple
137	Pursat	Cambodia	2019	H97Y	Multiple
138	Pursat	Cambodia	2019	H97Y	Multiple
139	Pursat	Cambodia	2016	H97Y	Single
140	Pursat	Cambodia	2016	H97Y	Single
141	Pursat	Cambodia	2016	H97Y	Single
142	Pursat	Cambodia	2016	H97Y	Single
143	Pursat	Cambodia	2017	H97Y	Single
144	Pursat	Cambodia	2017	H97Y	Single
145	Pursat	Cambodia	2017	H97Y	Single
146	Pursat	Cambodia	2019	H97Y	Single
147	Pursat	Cambodia	2019	H97Y	Single
148	Pursat	Cambodia	2019	H97Y	Single
149	Pursat	Cambodia	2019	H97Y	Single
150	Pursat	Cambodia	2020	H97Y	Single
151	Pursat	Cambodia	2016	I218F	Multiple
152	Pursat	Cambodia	2019	I218F	Multiple
153	Pursat	Cambodia	2019	I218F	Multiple
154	Pursat	Cambodia	2019	I218F	Single
155	Pursat	Cambodia	2016	M343I	Multiple
156	Pursat	Cambodia	2016	M343I	Multiple
157	Pursat	Cambodia	2016	no mutation	Multiple
158	Pursat	Cambodia	2016	no mutation	Multiple
159	Pursat	Cambodia	2016	no mutation	Multiple
160	Pursat	Cambodia	2019	no mutation	Multiple
161	Pursat	Cambodia	2019	no mutation	Multiple
162	Pursat	Cambodia	2019	no mutation	Multiple
163	Pursat	Cambodia	2019	no mutation	Multiple
164	Pursat	Cambodia	2019	no mutation	Multiple
165	Pursat	Cambodia	2019	no mutation	Multiple
166	Pursat	Cambodia	2019	no mutation	Multiple
167	Pursat	Cambodia	2019	no mutation	Multiple
168	Pursat	Cambodia	2019	no mutation	Multiple
169	Pursat	Cambodia	2019	no mutation	Single
170	Pursat	Cambodia	2019	no mutation	Single
171	Pursat	Cambodia	2019	no mutation	Single
172	Pursat	Cambodia	2019	no mutation	Single
173	Pursat	Cambodia	2019	no mutation	Single
174	Pursat	Cambodia	2019	no mutation	Single
175	Pursat	Cambodia	2019	no mutation	Single
176	Pursat	Cambodia	2019	no mutation	Single
177	Pursat	Cambodia	2019	no mutation	Single
178	Pursat	Cambodia	2019	no mutation	Single
179	Pursat	Cambodia	2019	no mutation	Single
180	Pursat	Cambodia	2019	no mutation	Single
181	Rattanakiri	Cambodia	2016	F145I	Single
182	Rattanakiri	Cambodia	2016	F145I	Single
183	Rattanakiri	Cambodia	2016	F145I	Single
184	Rattanakiri	Cambodia	2018	H97Y	Multiple
185	Rattanakiri	Cambodia	2018	H97Y	Multiple
186	Rattanakiri	Cambodia	2017	I218F	Multiple
187	Rattanakiri	Cambodia	2017	I218F	Multiple
188	Rattanakiri	Cambodia	2017	I218F	Multiple
189	Rattanakiri	Cambodia	2016	no mutation	Multiple
190	Rattanakiri	Cambodia	2016	no mutation	Multiple
191	Rattanakiri	Cambodia	2016	no mutation	Multiple
192	Rattanakiri	Cambodia	2016	no mutation	Multiple
193	Rattanakiri	Cambodia	2016	no mutation	Multiple
194	Rattanakiri	Cambodia	2016	no mutation	Multiple
195	Rattanakiri	Cambodia	2016	no mutation	Multiple
196	Rattanakiri	Cambodia	2016	no mutation	Multiple
197	Rattanakiri	Cambodia	2017	no mutation	Multiple
198	Rattanakiri	Cambodia	2017	no mutation	Multiple
199	Rattanakiri	Cambodia	2018	no mutation	Multiple
200	Rattanakiri	Cambodia	2018	no mutation	Multiple
201	Rattanakiri	Cambodia	2018	no mutation	Multiple
202	Rattanakiri	Cambodia	2016	no mutation	Single
203	Rattanakiri	Cambodia	2017	T93S	Multiple
204	Rattanakiri	Cambodia	2017	T93S	Multiple
205	Rattanakiri	Cambodia	2017	T93S	Multiple
206	Rattanakiri	Cambodia	2018	T93S	Multiple
207	Stung Treng	Cambodia	2018	F145I	Multiple
208	Stung Treng	Cambodia	2018	F145I	Multiple
209	Stung Treng	Cambodia	2018	F145I	Multiple
210	Stung Treng	Cambodia	2019	F145I	Multiple
211	Stung Treng	Cambodia	2019	F145I	Multiple
212	Stung Treng	Cambodia	2018	F145I	Single
213	Stung Treng	Cambodia	2019	F145I	Single
214	Stung Treng	Cambodia	2018	H97Y	Multiple
215	Stung Treng	Cambodia	2019	H97Y	Multiple
216	Stung Treng	Cambodia	2020	H97Y	Multiple
217	Stung Treng	Cambodia	2018	I218F	Multiple
218	Stung Treng	Cambodia	2018	I218F	Multiple
219	Stung Treng	Cambodia	2018	I218F	Multiple
220	Stung Treng	Cambodia	2018	I218F	Multiple
221	Stung Treng	Cambodia	2018	I218F	Multiple
222	Stung Treng	Cambodia	2019	I218F	Multiple
223	Stung Treng	Cambodia	2019	I218F	Multiple
224	Stung Treng	Cambodia	2019	I218F	Multiple
225	Stung Treng	Cambodia	2018	I218F	Single
226	Stung Treng	Cambodia	2019	I218F	Single
227	Stung Treng	Cambodia	2019	I218F	Single
228	Stung Treng	Cambodia	2018	M343I	Single
229	Stung Treng	Cambodia	2018	no mutation	Multiple
230	Stung Treng	Cambodia	2018	no mutation	Multiple
231	Stung Treng	Cambodia	2018	no mutation	Multiple
232	Stung Treng	Cambodia	2018	no mutation	Multiple
233	Stung Treng	Cambodia	2018	no mutation	Multiple
234	Stung Treng	Cambodia	2018	no mutation	Multiple
235	Stung Treng	Cambodia	2018	no mutation	Multiple
236	Stung Treng	Cambodia	2018	no mutation	Multiple
237	Stung Treng	Cambodia	2018	no mutation	Multiple
238	Stung Treng	Cambodia	2018	no mutation	Multiple
239	Stung Treng	Cambodia	2018	no mutation	Multiple
240	Stung Treng	Cambodia	2018	no mutation	Multiple
241	Stung Treng	Cambodia	2018	no mutation	Multiple
242	Stung Treng	Cambodia	2018	no mutation	Multiple
243	Stung Treng	Cambodia	2018	no mutation	Multiple
244	Stung Treng	Cambodia	2019	no mutation	Multiple
245	Stung Treng	Cambodia	2019	no mutation	Multiple
246	Stung Treng	Cambodia	2019	no mutation	Multiple
247	Stung Treng	Cambodia	2018	no mutation	Single
248	Stung Treng	Cambodia	2018	no mutation	Single
249	Stung Treng	Cambodia	2018	no mutation	Single
250	Stung Treng	Cambodia	2018	no mutation	Single
251	Stung Treng	Cambodia	2018	no mutation	Single
252	Stung Treng	Cambodia	2018	no mutation	Single
253	Stung Treng	Cambodia	2018	no mutation	Single
254	Stung Treng	Cambodia	2018	no mutation	Single
255	Stung Treng	Cambodia	2018	no mutation	Single
256	Stung Treng	Cambodia	2018	no mutation	Single
257	Stung Treng	Cambodia	2018	no mutation	Single
258	Stung Treng	Cambodia	2018	no mutation	Single
259	Stung Treng	Cambodia	2018	no mutation	Single
260	Stung Treng	Cambodia	2018	no mutation	Single
261	Stung Treng	Cambodia	2018	no mutation	Single
262	Stung Treng	Cambodia	2018	no mutation	Single
263	Stung Treng	Cambodia	2018	no mutation	Single
264	Stung Treng	Cambodia	2018	no mutation	Single
265	Stung Treng	Cambodia	2018	no mutation	Single
266	Stung Treng	Cambodia	2018	no mutation	Single
267	Stung Treng	Cambodia	2018	no mutation	Single
268	Stung Treng	Cambodia	2018	no mutation	Single
269	Stung Treng	Cambodia	2018	no mutation	Single
270	Stung Treng	Cambodia	2018	no mutation	Single
271	Stung Treng	Cambodia	2018	no mutation	Single
272	Stung Treng	Cambodia	2018	no mutation	Single
273	Stung Treng	Cambodia	2018	no mutation	Single
274	Stung Treng	Cambodia	2018	no mutation	Single
275	Stung Treng	Cambodia	2018	no mutation	Single
276	Stung Treng	Cambodia	2018	no mutation	Single
277	Stung Treng	Cambodia	2018	no mutation	Single
278	Stung Treng	Cambodia	2018	no mutation	Single
279	Stung Treng	Cambodia	2018	no mutation	Single
280	Stung Treng	Cambodia	2018	no mutation	Single
281	Stung Treng	Cambodia	2018	no mutation	Single
282	Stung Treng	Cambodia	2018	no mutation	Single
283	Stung Treng	Cambodia	2018	no mutation	Single
284	Stung Treng	Cambodia	2018	no mutation	Single
285	Stung Treng	Cambodia	2018	no mutation	Single
286	Stung Treng	Cambodia	2018	no mutation	Single
287	Stung Treng	Cambodia	2018	no mutation	Single
288	Stung Treng	Cambodia	2018	no mutation	Single
289	Stung Treng	Cambodia	2018	no mutation	Single
290	Stung Treng	Cambodia	2018	no mutation	Single
291	Stung Treng	Cambodia	2018	no mutation	Single
292	Stung Treng	Cambodia	2018	no mutation	Single
293	Stung Treng	Cambodia	2018	no mutation	Single
294	Stung Treng	Cambodia	2018	no mutation	Single
295	Stung Treng	Cambodia	2018	no mutation	Single
296	Stung Treng	Cambodia	2018	no mutation	Single
297	Stung Treng	Cambodia	2018	no mutation	Single
298	Stung Treng	Cambodia	2018	no mutation	Single
299	Stung Treng	Cambodia	2018	no mutation	Single
300	Stung Treng	Cambodia	2018	no mutation	Single
301	Stung Treng	Cambodia	2019	no mutation	Single
302	Stung Treng	Cambodia	2019	no mutation	Single
303	Stung Treng	Cambodia	2019	no mutation	Single
304	Stung Treng	Cambodia	2019	no mutation	Single
305	Stung Treng	Cambodia	2019	no mutation	Single
306	Stung Treng	Cambodia	2019	no mutation	Single
307	Stung Treng	Cambodia	2019	no mutation	Single
308	Stung Treng	Cambodia	2019	no mutation	Single
309	Stung Treng	Cambodia	2019	no mutation	Single
310	Stung Treng	Cambodia	2019	no mutation	Single
311	Stung Treng	Cambodia	2019	no mutation	Single
312	Stung Treng	Cambodia	2019	no mutation	Single
313	Stung Treng	Cambodia	2019	no mutation	Single
314	Stung Treng	Cambodia	2019	no mutation	Single
315	Stung Treng	Cambodia	2019	no mutation	Single
316	Stung Treng	Cambodia	2019	no mutation	Single
317	Stung Treng	Cambodia	2019	no mutation	Single
318	Stung Treng	Cambodia	2019	no mutation	Single
319	Stung Treng	Cambodia	2019	no mutation	Single
320	Stung Treng	Cambodia	2019	no mutation	Single
321	Stung Treng	Cambodia	2019	no mutation	Single
322	Stung Treng	Cambodia	2019	no mutation	Single
323	Stung Treng	Cambodia	2019	no mutation	Single
324	Stung Treng	Cambodia	2019	no mutation	Single
325	Stung Treng	Cambodia	2019	no mutation	Single
326	Stung Treng	Cambodia	2019	no mutation	Single
327	Stung Treng	Cambodia	2019	no mutation	Single
328	Stung Treng	Cambodia	2019	no mutation	Single
329	Stung Treng	Cambodia	2019	no mutation	Single
330	Stung Treng	Cambodia	2019	no mutation	Single
331	Stung Treng	Cambodia	2019	no mutation	Single
332	Stung Treng	Cambodia	2019	no mutation	Single
333	Stung Treng	Cambodia	2019	no mutation	Single
334	Stung Treng	Cambodia	2019	no mutation	Single
335	Stung Treng	Cambodia	2019	no mutation	Single
336	Stung Treng	Cambodia	2019	no mutation	Single
337	Stung Treng	Cambodia	2019	no mutation	Single
338	Stung Treng	Cambodia	2019	no mutation	Single
339	Stung Treng	Cambodia	2019	no mutation	Single
340	Stung Treng	Cambodia	2019	no mutation	Single
341	Stung Treng	Cambodia	2019	no mutation	Single
342	Stung Treng	Cambodia	2019	no mutation	Single
343	Stung Treng	Cambodia	2019	no mutation	Single
344	Stung Treng	Cambodia	2019	no mutation	Single
345	Stung Treng	Cambodia	2019	no mutation	Single
346	Stung Treng	Cambodia	2019	no mutation	Single
347	Stung Treng	Cambodia	2019	no mutation	Single
348	Stung Treng	Cambodia	2019	no mutation	Single
349	Stung Treng	Cambodia	2019	no mutation	Single
350	Stung Treng	Cambodia	2019	no mutation	Single
351	Stung Treng	Cambodia	2019	no mutation	Single
352	Stung Treng	Cambodia	2019	no mutation	Single
353	Stung Treng	Cambodia	2019	no mutation	Single
354	Stung Treng	Cambodia	2019	no mutation	Single
355	Stung Treng	Cambodia	2019	no mutation	Single
356	Stung Treng	Cambodia	2019	no mutation	Single
357	Stung Treng	Cambodia	2019	no mutation	Single
358	Stung Treng	Cambodia	2019	no mutation	Single
359	Stung Treng	Cambodia	2019	no mutation	Single
360	Stung Treng	Cambodia	2019	no mutation	Single
361	Stung Treng	Cambodia	2019	no mutation	Single
362	Stung Treng	Cambodia	2019	no mutation	Single
363	Stung Treng	Cambodia	2018	T93S	Multiple
364	Stung Treng	Cambodia	2018	T93S	Multiple
365	Stung Treng	Cambodia	2018	T93S	Multiple
366	Stung Treng	Cambodia	2019	T93S	Multiple
367	Stung Treng	Cambodia	2019	T93S	Multiple
368	Stung Treng	Cambodia	2019	T93S	Multiple
369	Stung Treng	Cambodia	2019	T93S	Multiple
370	Stung Treng	Cambodia	2019	T93S	Multiple
371	Stung Treng	Cambodia	2018	T93S	Single
372	Stung Treng	Cambodia	2018	T93S	Single
373	Stung Treng	Cambodia	2018	T93S	Single
374	Stung Treng	Cambodia	2018	T93S	Single
375	Stung Treng	Cambodia	2018	T93S	Single
376	Stung Treng	Cambodia	2018	T93S	Single
377	Stung Treng	Cambodia	2018	T93S	Single
378	Stung Treng	Cambodia	2018	T93S	Single
379	Stung Treng	Cambodia	2018	T93S	Single
380	Stung Treng	Cambodia	2018	T93S	Single
381	Stung Treng	Cambodia	2019	T93S	Single
382	Stung Treng	Cambodia	2019	T93S	Single
383	Stung Treng	Cambodia	2019	T93S	Single
384	Stung Treng	Cambodia	2019	T93S	Single
385	Stung Treng	Cambodia	2019	T93S	Single
386	Attapeu	Lao PDR	2018	H97Y	Multiple
387	Attapeu	Lao PDR	2018	H97Y	Multiple
388	Attapeu	Lao PDR	2018	no mutation	Multiple
389	Attapeu	Lao PDR	2018	no mutation	Multiple
390	Attapeu	Lao PDR	2011	no mutation	Single
391	Attapeu	Lao PDR	2011	no mutation	Single
392	Attapeu	Lao PDR	2011	no mutation	Single
393	Attapeu	Lao PDR	2011	no mutation	Single
394	Attapeu	Lao PDR	2011	no mutation	Single
395	Attapeu	Lao PDR	2011	no mutation	Single
396	Attapeu	Lao PDR	2011	no mutation	Single
397	Attapeu	Lao PDR	2011	no mutation	Single
398	Attapeu	Lao PDR	2011	no mutation	Single
399	Attapeu	Lao PDR	2011	no mutation	Single
400	Attapeu	Lao PDR	2011	no mutation	Single
401	Attapeu	Lao PDR	2011	no mutation	Single
402	Attapeu	Lao PDR	2011	no mutation	Single
403	Attapeu	Lao PDR	2011	no mutation	Single
404	Attapeu	Lao PDR	2011	no mutation	Single
405	Attapeu	Lao PDR	2011	no mutation	Single
406	Attapeu	Lao PDR	2011	no mutation	Single
407	Attapeu	Lao PDR	2011	no mutation	Single
408	Attapeu	Lao PDR	2011	no mutation	Single
409	Attapeu	Lao PDR	2011	no mutation	Single
410	Attapeu	Lao PDR	2011	no mutation	Single
411	Attapeu	Lao PDR	2014	no mutation	Single
412	Attapeu	Lao PDR	2014	no mutation	Single
413	Attapeu	Lao PDR	2014	no mutation	Single
414	Attapeu	Lao PDR	2014	no mutation	Single
415	Attapeu	Lao PDR	2018	no mutation	Single
416	Attapeu	Lao PDR	2018	no mutation	Single
417	Attapeu	Lao PDR	2018	no mutation	Single
418	Attapeu	Lao PDR	2018	no mutation	Single
419	Attapeu	Lao PDR	2018	no mutation	Single
420	Attapeu	Lao PDR	2018	no mutation	Single
421	Attapeu	Lao PDR	2018	no mutation	Single
422	Attapeu	Lao PDR	2018	no mutation	Single
423	Attapeu	Lao PDR	2018	no mutation	Single
424	Attapeu	Lao PDR	2018	no mutation	Single
425	Attapeu	Lao PDR	2018	no mutation	Single
426	Attapeu	Lao PDR	2018	no mutation	Single
427	Attapeu	Lao PDR	2018	no mutation	Single
428	Attapeu	Lao PDR	2018	no mutation	Single
429	Attapeu	Lao PDR	2018	no mutation	Single
430	Attapeu	Lao PDR	2018	no mutation	Single
431	Attapeu	Lao PDR	2018	T93S	Multiple
432	Attapeu	Lao PDR	2018	T93S	Single
433	Attapeu	Lao PDR	2018	T93S	Single
434	Attapeu	Lao PDR	2018	T93S	Single
435	Champasak	Lao PDR	2018	F145I	Single
436	Champasak	Lao PDR	2018	F145I	Single
437	Champasak	Lao PDR	2013	H97L	Single
438	Champasak	Lao PDR	2013	H97L	Single
439	Champasak	Lao PDR	2018	I218F	Multiple
440	Champasak	Lao PDR	2018	no mutation	Multiple
441	Champasak	Lao PDR	2018	no mutation	Multiple
442	Champasak	Lao PDR	2013	no mutation	Single
443	Champasak	Lao PDR	2013	no mutation	Single
444	Champasak	Lao PDR	2013	no mutation	Single
445	Champasak	Lao PDR	2013	no mutation	Single
446	Champasak	Lao PDR	2013	no mutation	Single
447	Champasak	Lao PDR	2013	no mutation	Single
448	Champasak	Lao PDR	2013	no mutation	Single
449	Champasak	Lao PDR	2013	no mutation	Single
450	Champasak	Lao PDR	2018	no mutation	Single
451	Champasak	Lao PDR	2018	no mutation	Single
452	Champasak	Lao PDR	2018	no mutation	Single
453	Champasak	Lao PDR	2018	no mutation	Single
454	Champasak	Lao PDR	2018	no mutation	Single
455	Champasak	Lao PDR	2018	no mutation	Single
456	Champasak	Lao PDR	2018	no mutation	Single
457	Champasak	Lao PDR	2018	no mutation	Single
458	Champasak	Lao PDR	2018	no mutation	Single
459	Champasak	Lao PDR	2018	no mutation	Single
460	Champasak	Lao PDR	2018	no mutation	Single
461	Champasak	Lao PDR	2018	no mutation	Single
462	Champasak	Lao PDR	2018	no mutation	Single
463	Champasak	Lao PDR	2018	no mutation	Single
464	Champasak	Lao PDR	2018	no mutation	Single
465	Champasak	Lao PDR	2018	T93S	Multiple
466	Champasak	Lao PDR	2018	T93S	Multiple
467	Champasak	Lao PDR	2018	T93S	Single
468	Champasak	Lao PDR	2018	T93S	Single
469	Champasak	Lao PDR	2018	T93S	Single
470	Champasak	Lao PDR	2018	T93S	Single
471	Champasak	Lao PDR	2018	T93S	Single
472	Champasak	Lao PDR	2018	T93S	Single
473	Champasak	Lao PDR	2018	T93S	Single
474	Salavan	Lao PDR	2013	H97L	Single
475	Salavan	Lao PDR	2013	H97L	Single
476	Salavan	Lao PDR	2014	H97L	Single
477	Salavan	Lao PDR	2018	no mutation	Multiple
478	Salavan	Lao PDR	2013	no mutation	Single
479	Salavan	Lao PDR	2013	no mutation	Single
480	Salavan	Lao PDR	2013	no mutation	Single
481	Salavan	Lao PDR	2013	no mutation	Single
482	Salavan	Lao PDR	2013	no mutation	Single
483	Salavan	Lao PDR	2013	no mutation	Single
484	Salavan	Lao PDR	2013	no mutation	Single
485	Salavan	Lao PDR	2013	no mutation	Single
486	Salavan	Lao PDR	2013	no mutation	Single
487	Salavan	Lao PDR	2014	no mutation	Single
488	Salavan	Lao PDR	2014	no mutation	Single
489	Salavan	Lao PDR	2014	no mutation	Single
490	Salavan	Lao PDR	2014	no mutation	Single
491	Salavan	Lao PDR	2014	no mutation	Single
492	Salavan	Lao PDR	2018	no mutation	Single
493	Salavan	Lao PDR	2018	no mutation	Single
494	Salavan	Lao PDR	2018	no mutation	Single
495	Salavan	Lao PDR	2018	no mutation	Single
496	Salavan	Lao PDR	2018	no mutation	Single
497	Salavan	Lao PDR	2018	no mutation	Single
498	Salavan	Lao PDR	2018	no mutation	Single
499	Salavan	Lao PDR	2018	no mutation	Single
500	Salavan	Lao PDR	2018	no mutation	Single
501	Salavan	Lao PDR	2018	no mutation	Single
502	Salavan	Lao PDR	2018	no mutation	Single
503	Salavan	Lao PDR	2018	no mutation	Single
504	Salavan	Lao PDR	2018	no mutation	Single
505	Salavan	Lao PDR	2018	no mutation	Single
506	Salavan	Lao PDR	2018	no mutation	Single
507	Savannakhet	Lao PDR	2003	no mutation	Single
508	Savannakhet	Lao PDR	2003	no mutation	Single
509	Savannakhet	Lao PDR	2003	no mutation	Single
510	Savannakhet	Lao PDR	2003	no mutation	Single
511	Savannakhet	Lao PDR	2003	no mutation	Single
512	Savannakhet	Lao PDR	2003	no mutation	Single
513	Savannakhet	Lao PDR	2003	no mutation	Single
514	Savannakhet	Lao PDR	2003	no mutation	Single
515	Savannakhet	Lao PDR	2003	no mutation	Single
516	Savannakhet	Lao PDR	2010	no mutation	Single
517	Savannakhet	Lao PDR	2010	no mutation	Single
518	Savannakhet	Lao PDR	2010	no mutation	Single
519	Savannakhet	Lao PDR	2010	no mutation	Single
520	Savannakhet	Lao PDR	2010	no mutation	Single
521	Savannakhet	Lao PDR	2010	no mutation	Single
522	Savannakhet	Lao PDR	2010	no mutation	Single
523	Savannakhet	Lao PDR	2010	no mutation	Single
524	Savannakhet	Lao PDR	2010	no mutation	Single
525	Savannakhet	Lao PDR	2010	no mutation	Single
526	Savannakhet	Lao PDR	2010	no mutation	Single
527	Savannakhet	Lao PDR	2010	no mutation	Single
528	Savannakhet	Lao PDR	2010	no mutation	Single
529	Savannakhet	Lao PDR	2010	no mutation	Single
530	Savannakhet	Lao PDR	2010	no mutation	Single
531	Savannakhet	Lao PDR	2010	no mutation	Single
532	Savannakhet	Lao PDR	2010	no mutation	Single
533	Savannakhet	Lao PDR	2010	no mutation	Single
534	Savannakhet	Lao PDR	2010	no mutation	Single
535	Savannakhet	Lao PDR	2010	no mutation	Single
536	Savannakhet	Lao PDR	2010	no mutation	Single
537	Savannakhet	Lao PDR	2010	no mutation	Single
538	Savannakhet	Lao PDR	2010	no mutation	Single
539	Savannakhet	Lao PDR	2010	no mutation	Single
540	Savannakhet	Lao PDR	2010	no mutation	Single
541	Savannakhet	Lao PDR	2010	no mutation	Single
542	Savannakhet	Lao PDR	2010	no mutation	Single
543	Savannakhet	Lao PDR	2010	no mutation	Single
544	Savannakhet	Lao PDR	2010	no mutation	Single
545	Savannakhet	Lao PDR	2010	no mutation	Single
546	Savannakhet	Lao PDR	2010	no mutation	Single
547	Savannakhet	Lao PDR	2010	no mutation	Single
548	Savannakhet	Lao PDR	2010	no mutation	Single
549	Savannakhet	Lao PDR	2010	no mutation	Single
550	Savannakhet	Lao PDR	2010	no mutation	Single
551	Savannakhet	Lao PDR	2010	no mutation	Single
552	Savannakhet	Lao PDR	2010	no mutation	Single
553	Savannakhet	Lao PDR	2010	no mutation	Single
554	Savannakhet	Lao PDR	2010	no mutation	Single
555	Savannakhet	Lao PDR	2010	no mutation	Single
556	Savannakhet	Lao PDR	2010	no mutation	Single
557	Savannakhet	Lao PDR	2010	no mutation	Single
558	Savannakhet	Lao PDR	2010	no mutation	Single
559	Savannakhet	Lao PDR	2010	no mutation	Single
560	Savannakhet	Lao PDR	2010	no mutation	Single
561	Savannakhet	Lao PDR	2010	no mutation	Single
562	Savannakhet	Lao PDR	2010	no mutation	Single
563	Savannakhet	Lao PDR	2013	no mutation	Single
564	Savannakhet	Lao PDR	2013	no mutation	Single
565	Savannakhet	Lao PDR	2013	no mutation	Single
566	Savannakhet	Lao PDR	2013	no mutation	Single
567	Savannakhet	Lao PDR	2013	no mutation	Single
568	Savannakhet	Lao PDR	2013	no mutation	Single
569	Savannakhet	Lao PDR	2013	no mutation	Single
570	Savannakhet	Lao PDR	2013	no mutation	Single
571	Savannakhet	Lao PDR	2013	no mutation	Single
572	Savannakhet	Lao PDR	2014	no mutation	Single
573	Savannakhet	Lao PDR	2014	no mutation	Single
574	Savannakhet	Lao PDR	2014	no mutation	Single
575	Savannakhet	Lao PDR	2014	no mutation	Single
576	Savannakhet	Lao PDR	2014	no mutation	Single
577	Savannakhet	Lao PDR	2014	no mutation	Single
578	Savannakhet	Lao PDR	2014	no mutation	Single
579	Savannakhet	Lao PDR	2014	no mutation	Single
580	Savannakhet	Lao PDR	2014	no mutation	Single
581	Savannakhet	Lao PDR	2014	no mutation	Single
582	Savannakhet	Lao PDR	2014	no mutation	Single
583	Sekong	Lao PDR	2013	H97L	Single
584	Sekong	Lao PDR	2013	H97L	Single
585	Sekong	Lao PDR	2014	H97L	Single
586	Sekong	Lao PDR	2014	H97L	Single
587	Sekong	Lao PDR	2014	no mutation	Single
588	Sekong	Lao PDR	2014	no mutation	Single
589	Sekong	Lao PDR	2014	no mutation	Single
590	Sekong	Lao PDR	2014	no mutation	Single
591	Sekong	Lao PDR	2014	no mutation	Single
592	Sekong	Lao PDR	2014	no mutation	Single
593	Sekong	Lao PDR	2014	no mutation	Single
594	Sekong	Lao PDR	2014	no mutation	Single
595	Sekong	Lao PDR	2014	no mutation	Single
596	Sekong	Lao PDR	2014	no mutation	Single
597	Sekong	Lao PDR	2014	no mutation	Single
598	Sekong	Lao PDR	2014	no mutation	Single
599	Sekong	Lao PDR	2014	no mutation	Single
600	Sekong	Lao PDR	2014	no mutation	Single
601	Sekong	Lao PDR	2014	no mutation	Single
602	Sekong	Lao PDR	2017	no mutation	Single
603	Sekong	Lao PDR	2017	no mutation	Single
604	Sekong	Lao PDR	2017	no mutation	Single
605	Sekong	Lao PDR	2017	no mutation	Single
606	Sekong	Lao PDR	2017	no mutation	Single
607	Sekong	Lao PDR	2017	no mutation	Single
608	Sekong	Lao PDR	2017	no mutation	Single
609	Sekong	Lao PDR	2017	no mutation	Single
610	Sekong	Lao PDR	2017	no mutation	Single
611	Sekong	Lao PDR	2017	no mutation	Single
612	Sekong	Lao PDR	2017	no mutation	Single
613	Sekong	Lao PDR	2017	no mutation	Single
614	Sekong	Lao PDR	2017	no mutation	Single
615	Sekong	Lao PDR	2017	no mutation	Single
616	Sekong	Lao PDR	2017	no mutation	Single
617	Kayin	Myanmar	2015	no mutation	single
618	Kayin	Myanmar	2015	no mutation	single
619	Kayin	Myanmar	2015	no mutation	Multiple
620	Kayin	Myanmar	2015	no mutation	Single
621	Kayin	Myanmar	2017	no mutation	Single
622	Kayin	Myanmar	2017	no mutation	Single
623	Kayin	Myanmar	2017	no mutation	Single
624	Kayin	Myanmar	2017	no mutation	Single
625	Kayin	Myanmar	2017	no mutation	Single
626	Kayin	Myanmar	2017	no mutation	Single
627	Kayin	Myanmar	2017	no mutation	Single
628	Kayin	Myanmar	2017	no mutation	Single
629	Kayin	Myanmar	2017	no mutation	Single
630	Kayin	Myanmar	2017	no mutation	Multiple
631	Kayin	Myanmar	2017	no mutation	Single
632	Kayin	Myanmar	2023	no mutation	Single
633	Kayin	Myanmar	2023	no mutation	Single
634	Kayin	Myanmar	2023	no mutation	Single
635	Kayin	Myanmar	2023	no mutation	Single
636	Kayin	Myanmar	2023	no mutation	Single
637	Kayin	Myanmar	2023	no mutation	Single
638	Kayin	Myanmar	2023	no mutation	Single
639	Kayin	Myanmar	2023	no mutation	Single
640	Kayin	Myanmar	2023	no mutation	Single
641	Kayin	Myanmar	2023	no mutation	Single
642	Kayin	Myanmar	2023	no mutation	Single
643	Kayin	Myanmar	2023	no mutation	Single
644	Kayin	Myanmar	2023	no mutation	Single
645	Kayin	Myanmar	2023	no mutation	Single
646	Kayin	Myanmar	2023	no mutation	Single
647	Kayin	Myanmar	2023	no mutation	Single
648	Kayin	Myanmar	2023	no mutation	Single
649	Kayin	Myanmar	2023	no mutation	Single
650	Kayin	Myanmar	2023	no mutation	Single
651	Kayin	Myanmar	2023	no mutation	Single
652	Kayin	Myanmar	2023	no mutation	Single
653	Kayin	Myanmar	2023	no mutation	Single
654	Kayin	Myanmar	2023	no mutation	Single
655	Kayin	Myanmar	2023	no mutation	Single
656	Kayin	Myanmar	2023	no mutation	Single
657	Kayin	Myanmar	2023	no mutation	Single
658	Srisaket	Thailand	2015	F145I	Multiple
659	Srisaket	Thailand	2016	F145I	Multiple
660	Srisaket	Thailand	2017	F145I	Multiple
661	Srisaket	Thailand	2017	F145I	Multiple
662	Srisaket	Thailand	2017	F145I	Single
663	Srisaket	Thailand	2015	G353V	Multiple
664	Srisaket	Thailand	2017	G353V	Multiple
665	Srisaket	Thailand	2017	G353V	Multiple
666	Srisaket	Thailand	2017	G353V	Multiple
667	Srisaket	Thailand	2017	G353V	Multiple
668	Srisaket	Thailand	2016	G353V	Single
669	Srisaket	Thailand	2017	H97Y	Multiple
670	Srisaket	Thailand	2017	H97Y	Multiple
671	Srisaket	Thailand	2015	I218F	Multiple
672	Srisaket	Thailand	2015	I218F	Multiple
673	Srisaket	Thailand	2015	I218F	Multiple
674	Srisaket	Thailand	2015	I218F	Multiple
675	Srisaket	Thailand	2017	I218F	Multiple
676	Srisaket	Thailand	2017	I218F	Multiple
677	Srisaket	Thailand	2017	I218F	Multiple
678	Srisaket	Thailand	2015	I218F	Single
679	Srisaket	Thailand	2016	I218F	Single
680	Srisaket	Thailand	2015	no mutation	Multiple
681	Tak	Thailand	1995	G353V	Single
682	Tak	Thailand	1995	I218F	Single
683	Tak	Thailand	1995	I218F	Single
684	Tak	Thailand	1995	I218F	Single
685	Tak	Thailand	1995	I218F	Single
686	Tak	Thailand	1995	no mutation	Single
687	Tak	Thailand	1995	no mutation	Single
688	Tak	Thailand	1995	no mutation	Single
689	Tak	Thailand	1995	no mutation	Single
690	Tak	Thailand	1995	no mutation	Single
691	Tak	Thailand	2013	no mutation	Single
692	Tak	Thailand	2013	no mutation	Single
693	Tak	Thailand	2013	no mutation	Single
694	Tak	Thailand	2016	no mutation	Single
695	Tak	Thailand	2016	no mutation	Single
696	Tak	Thailand	2016	no mutation	Single
697	Tak	Thailand	2016	no mutation	Single
698	Tak	Thailand	2016	no mutation	Single
699	Tak	Thailand	2016	no mutation	Single
700	Tak	Thailand	2016	no mutation	Single
701	Tak	Thailand	2016	no mutation	Single
702	Tak	Thailand	2016	no mutation	Single
703	Tak	Thailand	2016	no mutation	Single
704	Tak	Thailand	2016	no mutation	Single
705	Tak	Thailand	2016	no mutation	Single
706	Tak	Thailand	2016	no mutation	Single
707	Tak	Thailand	2016	no mutation	Single
708	Tak	Thailand	2016	no mutation	Single
709	Tak	Thailand	2016	no mutation	Single
710	Tak	Thailand	2016	no mutation	Single
711	Tak	Thailand	2016	no mutation	Single
712	Ubon	Thailand	2018	F145I	Multiple
713	Ubon	Thailand	2017	G353V	Multiple
714	Ubon	Thailand	2018	G353V	Multiple
715	Ubon	Thailand	2018	G353V	Multiple
716	Ubon	Thailand	2015	I218F	Multiple
717	Ubon	Thailand	2015	I218F	Multiple
718	Ubon	Thailand	2014	no mutation	Multiple
719	Ubon	Thailand	2015	no mutation	Multiple
720	Ubon	Thailand	2015	no mutation	Multiple
721	Ubon	Thailand	2015	no mutation	Multiple
722	Ubon	Thailand	2015	no mutation	Single
723	Ubon	Thailand	2015	no mutation	Single
724	Ubon	Thailand	2017	no mutation	Single
725	Ubon	Thailand	2017	no mutation	Single
726	Ubon	Thailand	2017	no mutation	Single
727	Ubon	Thailand	2016	T93S	Multiple
728	Ubon	Thailand	2017	T93S	Multiple
729	Ubon	Thailand	2018	T93S	Multiple
730	Ubon	Thailand	2018	T93S	Multiple
731	Ubon	Thailand	2018	T93S	Multiple
732	Ubon	Thailand	2018	T93S	Single
733	Ubon	Thailand	2018	T93S	Single
734	Yala	Thailand	2016	no mutation	Single
735	Yala	Thailand	2016	no mutation	Single
736	Yala	Thailand	2016	no mutation	Single
737	Yala	Thailand	2016	no mutation	Single
738	Yala	Thailand	2016	no mutation	Single
739	Yala	Thailand	2016	no mutation	Single
740	Yala	Thailand	2016	no mutation	Single
741	Yala	Thailand	2016	no mutation	Single
742	Yala	Thailand	2016	no mutation	Single
743	Yala	Thailand	2016	no mutation	Single
744	Yala	Thailand	2016	no mutation	Single
745	Yala	Thailand	2016	no mutation	Single
746	Yala	Thailand	2016	no mutation	Single
747	Yala	Thailand	2016	no mutation	Single
748	Yala	Thailand	2016	no mutation	Single
749	Yala	Thailand	2016	no mutation	Single
750	Yala	Thailand	2016	no mutation	Single
751	Binh Phuoc	Vietnam	2017	F145I	Multiple
752	Binh Phuoc	Vietnam	2017	F145I	Multiple
753	Binh Phuoc	Vietnam	2017	F145I	Multiple
754	Binh Phuoc	Vietnam	2018	F145I	Multiple
755	Binh Phuoc	Vietnam	2018	F145I	Multiple
756	Binh Phuoc	Vietnam	2018	F145I	Multiple
757	Binh Phuoc	Vietnam	2019	F145I	Multiple
758	Binh Phuoc	Vietnam	2019	F145I	Multiple
759	Binh Phuoc	Vietnam	2019	F145I	Multiple
760	Binh Phuoc	Vietnam	2018	F145I	Single
761	Binh Phuoc	Vietnam	2018	F145I	Single
762	Binh Phuoc	Vietnam	2019	F145I	Single
763	Binh Phuoc	Vietnam	2019	F145I	Single
764	Binh Phuoc	Vietnam	2019	F145I	Single
765	Binh Phuoc	Vietnam	2019	F145I	Single
766	Binh Phuoc	Vietnam	2019	F145I	Single
767	Binh Phuoc	Vietnam	2019	F145I	Single
768	Binh Phuoc	Vietnam	2019	F145I	Single
769	Binh Phuoc	Vietnam	2019	F145I	Single
770	Binh Phuoc	Vietnam	2018	H97Y	Multiple
771	Binh Phuoc	Vietnam	2018	H97Y	Multiple
772	Binh Phuoc	Vietnam	2016	I218F	Multiple
773	Binh Phuoc	Vietnam	2016	I218F	Multiple
774	Binh Phuoc	Vietnam	2016	I218F	Multiple
775	Binh Phuoc	Vietnam	2016	I218F	Multiple
776	Binh Phuoc	Vietnam	2017	I218F	Multiple
777	Binh Phuoc	Vietnam	2018	I218F	Multiple
778	Binh Phuoc	Vietnam	2018	I218F	Multiple
779	Binh Phuoc	Vietnam	2019	I218F	Multiple
780	Binh Phuoc	Vietnam	2019	I218F	Multiple
781	Binh Phuoc	Vietnam	2019	I218F	Multiple
782	Binh Phuoc	Vietnam	2019	I218F	Multiple
783	Binh Phuoc	Vietnam	2019	I218F	Multiple
784	Binh Phuoc	Vietnam	2019	I218F	Multiple
785	Binh Phuoc	Vietnam	2016	I218F	Single
786	Binh Phuoc	Vietnam	2017	I218F	Single
787	Binh Phuoc	Vietnam	2017	M343I	Multiple
788	Binh Phuoc	Vietnam	2016	no mutation	Multiple
789	Binh Phuoc	Vietnam	2016	no mutation	Multiple
790	Binh Phuoc	Vietnam	2018	no mutation	Multiple
791	Binh Phuoc	Vietnam	2018	no mutation	Multiple
792	Binh Phuoc	Vietnam	2019	no mutation	Multiple
793	Binh Phuoc	Vietnam	2011	no mutation	Single
794	Binh Phuoc	Vietnam	2011	no mutation	Single
795	Binh Phuoc	Vietnam	2011	no mutation	Single
796	Binh Phuoc	Vietnam	2011	no mutation	Single
797	Binh Phuoc	Vietnam	2011	no mutation	Single
798	Binh Phuoc	Vietnam	2011	no mutation	Single
799	Binh Phuoc	Vietnam	2011	no mutation	Single
800	Binh Phuoc	Vietnam	2011	no mutation	Single
801	Binh Phuoc	Vietnam	2011	no mutation	Single
802	Binh Phuoc	Vietnam	2011	no mutation	Single
803	Binh Phuoc	Vietnam	2011	no mutation	Single
804	Binh Phuoc	Vietnam	2011	no mutation	Single
805	Binh Phuoc	Vietnam	2011	no mutation	Single
806	Binh Phuoc	Vietnam	2012	no mutation	Single
807	Binh Phuoc	Vietnam	2012	no mutation	Single
808	Binh Phuoc	Vietnam	2012	no mutation	Single
809	Binh Phuoc	Vietnam	2012	no mutation	Single
810	Binh Phuoc	Vietnam	2012	no mutation	Single
811	Binh Phuoc	Vietnam	2012	no mutation	Single
812	Binh Phuoc	Vietnam	2012	no mutation	Single
813	Binh Phuoc	Vietnam	2012	no mutation	Single
814	Binh Phuoc	Vietnam	2012	no mutation	Single
815	Binh Phuoc	Vietnam	2012	no mutation	Single
816	Binh Phuoc	Vietnam	2012	no mutation	Single
817	Binh Phuoc	Vietnam	2016	no mutation	Single
818	Binh Phuoc	Vietnam	2016	no mutation	Single
819	Binh Phuoc	Vietnam	2018	no mutation	Single
820	Binh Phuoc	Vietnam	2016	T93S	Multiple
821	Binh Phuoc	Vietnam	2016	T93S	Multiple
822	Binh Phuoc	Vietnam	2016	T93S	Multiple
823	Binh Phuoc	Vietnam	2016	T93S	Multiple
824	Binh Phuoc	Vietnam	2017	T93S	Multiple
825	Binh Phuoc	Vietnam	2017	T93S	Multiple
826	Binh Phuoc	Vietnam	2017	T93S	Multiple
827	Binh Phuoc	Vietnam	2017	T93S	Multiple
828	Binh Phuoc	Vietnam	2017	T93S	Multiple
829	Binh Phuoc	Vietnam	2017	T93S	Multiple
830	Binh Phuoc	Vietnam	2017	T93S	Multiple
831	Binh Phuoc	Vietnam	2017	T93S	Multiple
832	Binh Phuoc	Vietnam	2018	T93S	Multiple
833	Binh Phuoc	Vietnam	2019	T93S	Multiple
834	Binh Phuoc	Vietnam	2019	T93S	Multiple
835	Binh Phuoc	Vietnam	2019	T93S	Multiple
836	Binh Phuoc	Vietnam	2019	T93S	Multiple
837	Binh Phuoc	Vietnam	2018	T93S	Single
838	Binh Phuoc	Vietnam	2018	T93S	Single
839	Binh Phuoc	Vietnam	2018	T93S	Single
840	Binh Phuoc	Vietnam	2018	T93S	Single
841	Khanh Hoa	Vietnam	2018	I218F	Multiple
842	Khanh Hoa	Vietnam	2019	I218F	Multiple
843	Khanh Hoa	Vietnam	2019	no mutation	Multiple
844	Khanh Hoa	Vietnam	2018	no mutation	Single
845	Khanh Hoa	Vietnam	2018	no mutation	Single
846	Khanh Hoa	Vietnam	2018	no mutation	Single
847	Khanh Hoa	Vietnam	2018	no mutation	Single
848	Khanh Hoa	Vietnam	2019	no mutation	Single
849	Khanh Hoa	Vietnam	2019	no mutation	Single
850	Khanh Hoa	Vietnam	2019	no mutation	Single
851	Khanh Hoa	Vietnam	2019	no mutation	Single
